# Supplementary material for: Isomers and energy landscapes of micro-hydrated sulfite and chlorate clusters
Source: Philos Trans A Math Phys Eng Sci. 2018 Feb 5;376(2115):20170154. doi: 10.1098/rsta.2017.0154 (PMC5805918; doi:10.1098/rsta.2017.0154)
Supplement: Putative global minima for hydrated chlorate ions with 1-20 water molecules. [file rsta20170154supp1.xyz]

8
waters = 1, energy = -14.4058393671
Cl -0.575685901079 -0.589042261583 0.104602996122
O -0.15838095549 -1.02930718028 1.45125914516
O -0.882404344545 0.850422861875 0.229243899469
O 0.634609168635 -0.670626456772 -0.738131400542
O 1.52409279876 1.9376212309 -1.06822383165
H 0.760317459939 2.20210890489 -0.555461369969
H 1.48571301086 0.981264594706 -1.08009043585
EP 1.42140726465 1.84905365643 -1.00410311865
12
waters = 2, energy = -30.5177148406
Cl 0.924649646278 0.676976489129 0.339208897133
O 0.694967484363 -0.485262965472 1.22119810039
O 1.2330881906 0.116663749911 -0.992176358399
O -0.386760316364 1.34244295752 0.201260757117
O -1.77485619537 -0.235920418929 -1.57619708554
H -1.4908342907 0.405682565971 -0.925114135807
H -0.961398708395 -0.604727376132 -1.9204356441
EP -1.6343655923 -0.200999236135 -1.53691730143
O -1.47927551451 -2.01448237756 0.540827971231
H -0.700554232001 -1.56573075339 0.870140867986
H -1.76874592653 -1.48093613529 -0.199284944427
EP -1.41664550034 -1.88873639936 0.488240612563
16
waters = 3, energy = -49.2071510832
Cl -0.195398381603 1.22347259419 0.77419949953
O -0.221519248018 0.00452398925357 1.60783095219
O 1.09713540528 1.19450382761 0.0599246082422
O -1.23086158678 1.0253728154 -0.260326395928
O 1.79472457972 -1.14934015425 -1.087409982
H 1.66288892866 -0.276400709094 -0.717507391854
H 1.2825070633 -1.72882750441 -0.523442370452
EP 1.71227800386 -1.11177474563 -0.967863329165
O -0.801710699831 -0.962092682847 -2.03864750081
H -1.05762397692 -0.229516253241 -1.47822622232
H 0.153006972706 -0.990249499747 -1.97577302739
EP -0.712255306231 -0.87191847369 -1.95885812459
O -0.279314145608 -2.35740150072 0.298365219149
H -0.674488231321 -2.04607573535 -0.515972272187
H -0.270602342797 -1.58952749826 0.869789283075
EP -0.328785980436 -2.21925091004 0.267269369722
20
waters = 4, energy = -63.2294319138
Cl 0.28074075892 1.15198055942 1.1002659133
O 0.900654298476 -0.115557447617 1.53674501268
O 0.95076518843 1.51223219015 -0.165813636494
O -1.1106744574 0.814906070961 0.736926010416
O 0.824305821724 -2.29106746075 -0.0484613845425
H -0.130758782443 -2.30784139201 -0.110122369758
H 1.01376637778 -1.56408159452 0.544689597922
EP 0.726299266654 -2.20015176446 0.0195757474625
O -1.8690289472 -1.75566046579 -0.0665017399476
H -1.86910363631 -1.29787521023 -0.90713512866
H -1.62202536156 -1.08608246439 0.571374712611
EP -1.83741906928 -1.61134436741 -0.0924570740112
O -1.43200266792 0.150034070189 -1.9879879656
H -1.38092360011 0.59749698141 -1.14335803959
H -0.524171054758 -0.0673363443753 -2.1997040609
EP -1.30925053163 0.179488685797 -1.90696735925
O 1.2521216605 -0.420695640445 -2.02606729614
H 1.25537334608 0.329792955482 -1.43193925108
H 1.18886488334 -1.1825379554 -1.45002328108
EP 1.24444028482 -0.422149053462 -1.87627115447
24
waters = 5, energy = -76.4200445518
Cl -0.548127951014 1.3967793726 0.888241172379
O -1.60533677631 1.26960971814 -0.135280580542
O -0.524506391411 0.105264720344 1.604553482
O 0.72575641547 1.46696468579 0.143953564905
O 0.573630048846 0.082630185668 -2.26159894197
H -0.309629523563 -0.28545379933 -2.23713370672
H 0.601919199735 0.688074427066 -1.5207421174
EP 0.464183519785 0.113015162208 -2.1636284848
O -0.580792249069 -2.27834968605 0.309989298324
H 0.272472635313 -2.25578799401 -0.123210248227
H -0.63283053503 -1.44672615847 0.781079698539
EP -0.478225577777 -2.1690036723 0.314839784741
O 1.84030247361 -1.9200153159 -0.920401002715
H 2.18937302585 -1.42406299607 -0.179851959086
H 1.46641225317 -1.25567616133 -1.49927182662
EP 1.83712525663 -1.77148400841 -0.899704239963
O 2.44438391628 -0.374381485516 1.24844145612
H 1.80307781076 -0.75353173883 1.84944345649
H 1.98694793125 0.362074079967 0.842710806953
EP 2.30373167251 -0.328642094716 1.273438545
O -1.91787499159 -0.903651809507 -1.6620210868
H -1.5612644139 -1.54268340353 -1.04501269324
H -1.94934462415 -0.0845277583744 -1.16777692539
EP -1.87625302783 -0.880597802205 -1.51976735265
28
waters = 6, energy = -91.0302982708
Cl 1.60933110961 0.372480333823 0.767582020151
O 1.44323549201 1.6694463615 0.0807408675807
O 0.376878770767 0.174976111638 1.5573444621
O 1.57432944873 -0.652713879633 -0.295161179513
O -0.678478635577 -0.399836710558 -1.9813542363
H -1.42727377887 -0.449147407459 -1.38712689887
H 0.0818569670543 -0.330264170108 -1.40404905445
EP -0.677001317548 -0.397242950128 -1.83138393944
O -1.03042486442 -2.14852198213 1.27569710036
H -0.492839446476 -1.38198283004 1.47482391103
H -0.60123308508 -2.55340222198 0.521974175192
EP -0.906665719131 -2.102225278 1.20470210657
O -0.495353103209 2.34970476589 -1.61942482012
H -0.651649888567 1.47291066214 -1.97018863597
H 0.277213815665 2.25135092064 -1.06291900974
EP -0.416463090901 2.22487406339 -1.59308736257
O -2.69083801889 -0.547194912757 -0.166187547108
H -2.23949058733 -1.1709485262 0.402538015653
H -2.49192483705 0.309498680962 0.211623877509
EP -2.60759681507 -0.517375784892 -0.045019392879
O 0.284395006871 -2.88164875501 -1.03355756439
H 0.965768834894 -2.29273459576 -0.709302017763
H -0.238772492426 -2.34071148712 -1.6250932606
EP 0.304647325686 -2.73701414083 -1.06777264824
O -1.72549029414 1.80701436199 0.782141691264
H -1.41291649495 2.15408848026 -0.0533635549692
H -0.960740376341 1.37656548221 1.16437612864
EP -1.5875798606 1.79634138661 0.724117559077
32
waters = 7, energy = -103.713643357
Cl -1.46380931135 -0.286469183439 1.31760086654
O -1.34985492727 -1.75882599398 1.29231805043
O -0.136467626072 0.212526038448 1.73092787878
O -1.62858039963 0.128317897194 -0.0904025305484
O 0.0407777832887 -1.31465444862 -1.70751250643
H 0.0743409409634 -2.19543203108 -1.3342348555
H -0.614133812893 -0.855828685674 -1.18139316594
EP -0.0387623133276 -1.36866937231 -1.59237884042
O 0.671426567753 2.66116431948 0.772388325951
H 0.0813580903182 2.7377370754 0.022596591542
H 0.384658235287 1.86703718325 1.22334049082
EP 0.559180877165 2.5693087016 0.734133255589
O 2.68230985369 1.46519157338 -0.623633670843
H 2.07753786377 2.00652000839 -0.116242100499
H 2.58908789064 0.588123751558 -0.251755274682
EP 2.5929582065 1.42221288122 -0.511076506854
O 1.88999180658 -0.983717503719 0.302822849246
H 1.36320550206 -1.04346110767 -0.494145613843
H 1.28463656777 -0.65287956299 0.966391332384
EP 1.7450640299 -0.949014157894 0.285746042359
O -0.962723592189 2.39211155075 -1.40467505815
H -0.308144348096 2.02321251922 -1.99769390923
H -1.33045385812 1.63351512855 -0.951312333899
EP -0.926003462189 2.24777852959 -1.42255272732
O 1.02153960365 1.08149797439 -2.77131854881
H 0.706775627019 0.199450197668 -2.5734620387
H 1.6897152857 1.25238055332 -2.10756238715
EP 1.06678056581 0.990460248959 -2.66102173158
O 0.416033758378 -3.36877020545 0.113456015215
H -0.316037240715 -2.95334876266 0.569228894136
H 1.17496461827 -2.83023894491 0.337598539793
EP 0.419472144621 -3.24665275011 0.200493389953
36
waters = 8, energy = -116.900674905
Cl 0.738129794035 -1.28516501724 1.21919583669
O -0.529477138042 -2.04030006932 1.15283983564
O 1.22807467337 -1.19892899989 -0.1715553145
O 0.366009812759 0.0924672626519 1.60041417429
O 0.919270615334 1.85479101016 -2.57578332119
H 1.69367594613 1.59456458391 -2.07697430893
H 0.337506436943 1.09611743729 -2.52891445558
EP 0.943931007032 1.72435951738 -2.50592996929
O 1.67897229615 2.42952828034 1.14855139323
H 1.01765463741 2.86047801765 0.607096761568
H 1.25808000203 1.62235058513 1.44443259423
EP 1.54043636546 2.38136656259 1.1171150313
O 2.82427421823 0.94752824384 -0.845202281473
H 2.57982183866 1.53976855557 -0.134057930945
H 2.39254848119 0.121174900982 -0.628442320382
EP 2.7377152613 0.917558951313 -0.726419334542
O -0.277962418497 3.28515269537 -0.57154627685
H 0.128272867059 2.90089764271 -1.34843287557
H -0.938285757482 2.64557968257 -0.304804286742
EP -0.310488754875 3.15409035064 -0.63685094158
O -3.17221000817 -1.1869488346 0.906268739062
H -3.0789334732 -1.68359908884 0.0933297173741
H -2.3645884898 -1.36288669637 1.38899556851
EP -3.05688418812 -1.27304822813 0.863997594488
O -1.96475508887 -2.59069541104 -1.13606802787
H -1.60786569665 -1.86402204864 -1.64676130774
H -1.39863728899 -2.64369335523 -0.366046148583
EP -1.84659903232 -2.50445682971 -1.10287083838
O -1.75098298268 1.04618500295 0.201153528105
H -2.44837262154 0.42568442295 0.412951927124
H -0.999513451463 0.746409897041 0.712680916945
EP -1.74406010399 0.92837861215 0.293747955782
O -0.650889910826 -0.299936061024 -1.92997422251
H 0.0479706709591 -0.708176274489 -1.41893053031
H -1.14551837286 0.214531904698 -1.29208925107
EP -0.624745735464 -0.286337627111 -1.78289749189
40
waters = 9, energy = -129.302840629
Cl 0.713787074385 0.450409571274 1.69237970376
O -0.481239024041 1.29533577081 1.89105466803
O 0.206890165883 -0.867518058309 1.25902801363
O 1.41584649405 1.01563170353 0.522205395175
O -2.72014350093 -0.162094296418 2.42259334922
H -2.37867459326 -1.04952975442 2.31264275584
H -1.9499349437 0.401856223181 2.35209207398
EP -2.57783537318 -0.203504271337 2.39949333291
O 1.7763741734 -0.298884003497 -3.10298817026
H 1.17891402726 0.3820104052 -2.79370509932
H 2.40879486531 -0.404182903478 -2.3922223508
EP 1.78084954505 -0.225200833897 -2.97240960554
O 0.0295794977206 1.35770074303 -1.76889303398
H -0.56176127454 0.618292401566 -1.62809802115
H 0.58642800333 1.37126414184 -0.990453816051
EP 0.0251640714446 1.26478383315 -1.651219962
O 0.233283361515 -2.44867969517 -2.39281636995
H 0.783680671964 -1.76383014381 -2.77265282509
H -0.486232570379 -1.97462556957 -1.97592147942
EP 0.211634137576 -2.3003260425 -2.38807244312
O -1.44579039248 -0.792519664926 -0.930850662068
H -0.916071723915 -0.779450654655 -0.133693730755
H -2.25366714857 -0.339343686472 -0.689606968836
EP -1.48139798363 -0.732834681185 -0.797922853959
O 1.67677726337 -2.74819974792 -0.0886532143352
H 1.18097235044 -2.78183583337 -0.906747305544
H 1.17104867399 -2.1623026846 0.474547518163
EP 1.5485688917 -2.67750367979 -0.121282639505
O -1.66671800704 2.73369647127 -0.0822135083952
H -1.12289012586 2.45503405217 -0.818983711258
H -1.22101529868 2.38578502251 0.690145578806
EP -1.54004615302 2.65348745665 -0.0776577018247
O 3.21269360064 -0.597535007049 -0.801868204862
H 2.83313188025 -1.44050707515 -0.553749618663
H 2.71950956896 0.0465763811877 -0.293811248958
EP 3.10097161481 -0.6229915733 -0.705068612314
O -3.51955651293 0.72194019572 -0.0399924439319
H -3.40942991079 0.426423190197 0.863762871929
H -3.00049220556 1.52429387764 -0.0950619810394
EP -3.43901248541 0.786821405217 0.0686495750312
44
waters = 10, energy = -141.578560124
Cl -0.624472454771 -1.46532718803 1.36373959336
O -0.907403525953 -0.156130393564 1.98616481964
O -1.35843031265 -1.46818217238 0.0819560266337
O 0.808453618745 -1.43938040084 1.00635879915
O 1.77191399259 -2.75299754408 -1.19682278431
H 1.00665346219 -2.6444996146 -1.76147875029
H 1.48840359737 -2.42620414265 -0.342972815882
EP 1.63765866082 -2.69727500199 -1.15980246291
O -2.71979546611 1.70589514305 1.2110243328
H -2.17339823705 1.01843512211 1.59191884271
H -2.81280965337 1.45666446093 0.291533023407
EP -2.66175696675 1.58598743201 1.14207744437
O 2.07029006795 0.813240519867 0.29029374144
H 1.63956993148 0.0140683442159 0.593667830164
H 1.38395067178 1.29559860895 -0.17068429184
EP 1.92729297059 0.772684494466 0.270118535066
O 0.0188557298948 2.12816384312 -1.00022654479
H -0.161446264812 2.7415633756 -0.287861438783
H -0.784613605305 1.61467939443 -1.08390801438
EP -0.107078869405 2.14095417931 -0.919747454345
O -0.529564087322 -1.91136371849 -2.45701240104
H -0.0737644076448 -1.09888993148 -2.67693247162
H -0.797265715317 -1.79709362898 -1.54514068583
EP -0.505485267329 -1.79272932125 -2.36843424222
O -0.651212345155 3.5009234153 1.24890028806
H -1.47250604231 3.01101727965 1.29013718012
H -0.0551761275188 3.0188574345 1.82212368031
EP -0.680048020235 3.37649925768 1.32755861783
O 0.93442825405 1.74807662511 2.61571768695
H 0.28614212538 1.04458407821 2.58323427856
H 1.55300416182 1.53686818653 1.91644186026
EP 0.930624987325 1.63098386322 2.52204367628
O -2.22562814537 0.582871212215 -1.32423355045
H -2.17734334677 0.207433912489 -2.20340773808
H -1.97602484598 -0.135202298094 -0.742597524459
EP -2.18749487485 0.442888635466 -1.3623220249
O 0.830184594845 0.390756939085 -3.01985521809
H 0.629358057926 1.12999465649 -2.44589691017
H 1.70432405387 0.108505449303 -2.75069700684
EP 0.916376772307 0.4492566897 -2.91192613155
O 3.13842043117 -0.487671071788 -1.87758734084
H 2.94174309393 0.0213936394508 -1.091201313
H 2.79876432546 -1.36236117668 -1.68842394518
EP 3.06976327968 -0.534475533398 -1.75270524476
48
waters = 11, energy = -155.320382143
Cl -0.766840630489 -1.25210703854 1.73646824843
O 0.331868408335 -2.05006216616 1.15546440825
O -0.151755105037 0.0147537206199 2.181895025
O -1.64683467331 -0.895664360374 0.604995534753
O 0.0860901978669 3.10732838904 0.174131610627
H -0.718006374669 2.5934169959 0.0995955653944
H 0.768340365774 2.46065479029 0.354630378146
EP 0.0704923880136 2.95875950777 0.187696117506
O 1.78063980331 1.0512816199 0.62082901495
H 1.63187262076 0.710931405987 -0.261362516002
H 1.13477630308 0.599893160731 1.16428153172
EP 1.6789174888 0.949929517524 0.577466334293
O 0.275974066372 2.67670865557 -2.54408305217
H 0.286361765387 3.02503728502 -1.65257247925
H 0.772596589724 1.86030511022 -2.48855683818
EP 0.340877491847 2.61678941908 -2.42285091757
O 2.85477132078 -2.04546899577 -1.6204545699
H 3.05509523581 -1.88439927705 -0.698414053018
H 2.06152806386 -2.58092833636 -1.60371330528
EP 2.77887049152 -2.09339538433 -1.50027917559
O 1.31221808881 0.169331274196 -1.91658745558
H 1.93752937111 -0.555138389248 -1.93559658459
H 0.454503325715 -0.252582629312 -1.96704420129
EP 1.28246763935 0.0225803466588 -1.92547992564
O 0.390328905681 -3.1904685027 -1.30968914129
H -0.20783751196 -2.60487837096 -1.77392289106
H 0.328794654434 -2.91945933366 -0.393720033618
EP 0.305879260861 -3.08081345744 -1.25186156535
O -1.16811276416 -0.963512668227 -2.01186500029
H -1.62405846373 -0.178120540539 -2.31436221485
H -1.37681265663 -1.01796678157 -1.07928205791
EP -1.2531954188 -0.869943783719 -1.93120642523
O -2.21075706574 1.51873406008 -2.48729356447
H -2.42332074523 1.68649450939 -1.56919501104
H -1.3965652752 1.99932526531 -2.63681166261
EP -2.13374140897 1.60173089414 -2.38890599337
O -2.2882536628 1.706372887 0.305149453452
H -2.20636205952 2.07502498106 1.18470686423
H -2.10726536998 0.773265490043 0.418223162216
EP -2.25460186448 1.63411579815 0.432218212718
O -1.11415704717 2.53617164967 2.65516793456
H -0.543679942455 2.98960043606 2.03453112557
H -0.781302192978 1.63894486389 2.67574901617
EP -0.998519657852 2.47936015138 2.57835356186
O 2.974248875 -1.41185202511 1.03831259528
H 2.83924565423 -0.465789674315 0.983796553749
H 2.104888974 -1.76817907719 1.22127771355
EP 2.8456782779 -1.3363587918 1.05475562683
52
waters = 12, energy = -166.68900856
Cl -1.47272563364 -0.627441090091 1.7232633145
O -1.92234435981 0.750270281052 1.43828300132
O -1.47142615831 -1.32715881726 0.42246939783
O -0.0544795978867 -0.513627620826 2.11986900822
O -0.393907451484 2.98705759036 1.42611755409
H 0.454000638576 2.58107013573 1.24595679949
H -0.984606054803 2.25012099482 1.58178211074
EP -0.360981533982 2.84074952271 1.4229817452
O -3.33170816818 1.56738482062 -0.735050920021
H -2.97812256948 0.92864551846 -1.3540995193
H -2.98725931806 1.2937752415 0.115081203746
EP -3.24235133704 1.45059315645 -0.705469440894
O 1.52915916332 1.05638272491 0.625031295789
H 1.99138252933 0.428653234527 0.0695701478944
H 0.911823653406 0.523909148093 1.12662934024
EP 1.50930293749 0.907862734608 0.618136168696
O 3.82127283583 -0.435616777241 1.64634163308
H 3.23495493449 0.31609183977 1.73234927042
H 3.78480775065 -0.663357974649 0.71734427863
EP 3.74154909976 -0.368542625933 1.53842877873
O 1.85494261045 0.0205177845406 -3.31872607804
H 1.27650722475 -0.740494549608 -3.36877177559
H 1.30913215499 0.712700577211 -2.94562318573
EP 1.7110255789 0.011706772812 -3.27737085947
O 0.204398959786 1.63295723671 -1.74754587383
H -0.355441827169 2.39796302317 -1.61497031066
H 0.620494947445 1.48986437318 -0.897475052394
EP 0.185997891214 1.71256959414 -1.6217552811
O 2.76546077853 -0.818419436618 -0.910410738244
H 2.1148301407 -1.50407521817 -0.759454577915
H 2.60316442898 -0.526906439696 -1.80757956714
EP 2.66139631629 -0.868874468332 -1.00593496278
O -1.72611114747 -0.282982191279 -2.01112398031
H -1.06238470775 0.405240091915 -1.96585652914
H -1.73548495516 -0.665435478997 -1.13369965056
EP -1.64234611589 -0.243840070795 -1.8930083002
O 0.801802753296 -2.62411494345 -0.291637047244
H 1.25552848799 -2.77963490727 0.536721775084
H -0.022535497972 -2.20813495387 -0.0393298222848
EP 0.754359879784 -2.59077291774 -0.153298755097
O 1.93444328256 -2.36463096471 2.19380818088
H 2.68948186588 -1.78018985635 2.12615340607
H 1.18975889994 -1.77953025929 2.33285556415
EP 1.93576874517 -2.21491550218 2.2029472961
O -1.51323538892 3.59181967952 -1.00014956356
H -1.13808602419 3.55961174807 -0.120116925933
H -2.26487761423 3.00034565808 -0.962409835179
EP -1.56143101741 3.51198086491 -0.882663627909
O 0.11639234926 -2.07141088966 -2.97895045199
H 0.370480836798 -2.474442554 -2.1487478514
H -0.637201578666 -1.52369018902 -2.75910945062
EP 0.0524496264228 -2.05288894736 -2.8445322023
56
waters = 13, energy = -179.128243628
Cl -0.279892123349 2.03245234224 0.9137767401
O -0.38408475084 0.803533671941 1.72640346755
O 1.12514123916 2.09852390391 0.463013832397
O -1.08046698763 1.77995927575 -0.30154154663
O 3.20948792495 0.801684289402 1.68540000447
H 2.71239549948 0.0893305667623 2.08749841827
H 2.54224569829 1.40098496435 1.35094768803
EP 3.06043904193 0.787212135328 1.69405952107
O 1.95915661007 1.2487121197 -1.95254676526
H 1.31443833821 0.544114218484 -2.01667154623
H 1.77607961191 1.66562847398 -1.11058749886
EP 1.85318882827 1.21188541085 -1.85297456665
O -0.263787136227 2.6906930204 -2.80542992366
H 0.634268072263 2.37104585515 -2.71851403182
H -0.621764875688 2.64466408939 -1.91888318741
EP -0.194650704227 2.64388206824 -2.68081496257
O -0.494422124318 -3.89843406599 0.376134559223
H -1.19637400202 -3.37565982965 -0.0114251125859
H 0.311049800974 -3.462072807 0.0985815566795
EP -0.481170309271 -3.77565315074 0.290992112408
O -1.655837472 0.476940538204 -3.62754433859
H -1.22929231699 1.32832894552 -3.53044206965
H -2.39247499298 0.506552981214 -3.01703626665
EP -1.69553303607 0.589719276205 -3.53696167773
O -2.26692226249 -1.95030356853 -0.530426092124
H -1.51950575225 -1.4737814315 -0.891711371575
H -2.32511600243 -1.65274297083 0.377485257803
EP -2.17869343251 -1.85121163928 -0.460451360131
O -3.29520717796 0.491991072623 -1.42910514476
H -3.1962863256 -0.399981578122 -1.09619179974
H -2.72406573974 1.02080450581 -0.871982491822
EP -3.20943112055 0.445502311307 -1.31516979885
O -2.27515690628 -1.08651068619 2.01291681915
H -1.77156219122 -1.76032700116 2.46963968549
H -1.69482868431 -0.325561997262 1.99271564092
EP -2.13640169296 -1.07535669108 2.06879686181
O 3.72826511757 -0.458344130055 -0.680287746843
H 3.28663434247 0.157716111099 -1.26480795843
H 3.7200904906 -0.0265708592623 0.173958621661
EP 3.67068459926 -0.324208798552 -0.645759544547
O 1.58875363259 -2.10316091078 -0.253680891559
H 2.44081792701 -1.70172493929 -0.424172647846
H 0.972045221065 -1.58678839563 -0.772585507798
EP 1.61888202514 -1.98567035125 -0.341931944719
O 1.36110296865 -1.13573897354 2.30000660772
H 0.753559061687 -0.409310259423 2.16063815928
H 1.47251237201 -1.52517802131 1.43273674608
EP 1.29759176639 -1.09260023051 2.17114475907
O -0.564212259873 -2.9830093189 2.96279074082
H 0.187089214179 -2.39301649037 2.90207503141
H -0.55996380929 -3.46299667803 2.13464466328
EP -0.467492753909 -2.96892729162 2.84900570809
O -0.194452792754 -0.47644586377 -1.57692519179
H -0.663058461005 -0.27851303855 -2.38776621467
H -0.404082680624 0.253497068407 -0.994284251006
EP -0.28127512676 -0.357666572124 -1.6061375555
60
waters = 14, energy = -192.179693825
Cl -0.272785456687 -1.44284193977 -1.74553371006
O -1.59706971207 -1.61984118227 -1.11592916824
O -0.171363844396 -0.00578320981327 -2.07148963226
O 0.71655522588 -1.68307132679 -0.675409298873
O -0.904754747011 3.70331889325 -1.04761316441
H 0.0167287596593 3.71407270902 -1.30642649942
H -1.34109930905 3.19937835666 -1.73454780378
EP -0.842651108961 3.64018504275 -1.16868031546
O 1.99916298812 1.88282345929 1.02192988725
H 2.06052724186 1.63018699718 1.94314706381
H 1.07197674199 1.7818128313 0.806629264818
EP 1.88832732706 1.83755236505 1.11229572297
O 2.96830074256 -1.49750279556 2.34926153413
H 3.16987103865 -1.18182644188 1.46838146541
H 2.14272710052 -1.97187589888 2.25112815345
EP 2.88842078576 -1.51781789417 2.22393600094
O -3.25476481208 -0.926488087933 2.17711696156
H -3.41466209589 -0.424427834524 1.3779923151
H -2.98189529986 -1.79011200822 1.86739483834
EP -3.24030300385 -0.972772599511 2.03517119695
O 2.37255976556 0.969665669579 -2.55050275775
H 2.82167677574 0.505138038266 -1.84428761282
H 1.48889653685 0.601775668698 -2.55580233158
EP 2.31693260685 0.863106169649 -2.46077710819
O -2.18605749451 1.77466049555 -2.54400825497
H -2.7845580909 1.41309716251 -1.89032573852
H -1.49015969588 1.12176403011 -2.61940254702
EP -2.17358947754 1.64479740202 -2.46998038528
O -0.722227275471 -0.0408359438355 2.67305952149
H -1.6347249167 -0.32901085098 2.69619213155
H -0.669271801995 0.526906105997 1.90423150257
EP -0.832259043207 -0.0050479766305 2.57760151244
O -0.591888682465 1.43078201631 0.322936555811
H -0.731352360324 2.29081940598 -0.0734438308429
H -0.404404982651 0.853100814182 -0.416905407725
EP -0.5857415403 1.46692701491 0.177486386613
O 3.00299917495 -0.350818229614 -0.178688954286
H 2.69192912617 0.449615011402 0.244127662497
H 2.20543409625 -0.835733030014 -0.390772479312
EP 2.8610805031 -0.310428062527 -0.151712576074
O -3.11404210271 0.424105009455 -0.249013013451
H -2.37348563078 0.927548997432 0.0891468641886
H -2.71699350593 -0.355797889912 -0.636744517652
EP -2.96841492886 0.388714933357 -0.255358779726
O 1.86798220918 0.734304559709 3.4850893552
H 2.34033638009 -0.0567427498489 3.22555606012
H 0.944500423162 0.485067496293 3.44911551593
EP 1.81023243165 0.601135609074 3.44726087675
O -2.11905657443 -3.15066321244 1.07419216801
H -1.25293823271 -3.1091400645 1.47958911708
H -2.00018416225 -2.75089043718 0.212633744113
EP -1.99296587415 -3.09417201009 1.0157979957
O 1.80488439811 3.36594645359 -1.37192154503
H 2.05799288102 3.11080868703 -0.484750391337
H 2.0562491863 2.6203306217 -1.91699458097
EP 1.86946306321 3.23783791902 -1.32812885859
O 0.412682260151 -2.3957263843 1.87113637008
H 0.0184389376923 -1.5960126487 2.2193632843
H 0.500815887044 -2.23075738194 0.932387451531
EP 0.373496525945 -2.27223535507 1.79554242895
64
waters = 15, energy = -203.820720237
Cl -1.96096540213 0.452763469721 1.36264827154
O -1.63104972472 1.86426505333 1.07931397205
O -1.4134562428 -0.323063132392 0.231278215405
O -1.148311321 0.0779395895015 2.53771073934
O 0.507906229635 3.33494165068 1.92141739233
H 0.97845963341 2.62625750696 2.36025462713
H -0.34976720734 2.9626552945 1.71640279648
EP 0.458350194833 3.19656438492 1.95134951115
O -0.600836442582 -2.46114099681 3.34155202077
H -0.899541251304 -1.55821609403 3.23322890606
H -0.712751084818 -2.85630410384 2.47694050587
EP -0.653400686374 -2.39614136088 3.21700464985
O 1.27181860121 0.303142298183 -0.153917709484
H 1.37540004261 0.066841072675 -1.07569016287
H 0.331380516121 0.229466750257 0.00850138343804
EP 1.16469085425 0.263461531355 -0.251124101122
O 2.05796510652 -1.83315973048 3.2163024759
H 1.1714847347 -2.14074241017 3.40545132084
H 1.97736380843 -0.880318700179 3.1735328403
EP 1.93416698506 -1.75055887664 3.23504078074
O 1.50009419779 2.22460034752 -3.40718754996
H 1.55296521437 2.70713749598 -2.58220609807
H 0.564131341743 2.18821460336 -3.60437134676
EP 1.38704778795 2.28171311003 -3.32682187581
O 1.33471284017 3.00799442278 -0.676134723839
H 1.16171426857 3.36961902024 0.193078129686
H 1.38592995858 2.06237459566 -0.536808526255
EP 1.31912334489 2.93323598756 -0.547029557406
O -1.19997610835 1.82401951426 -3.60802219926
H -1.39892547252 2.34400771609 -2.82939310884
H -1.37639405746 0.920759808417 -3.34490539815
EP -1.2480276532 1.77495613763 -3.47466615662
O 2.02875118277 -3.06171024691 -2.16107485939
H 2.18097446807 -2.9477068695 -1.22295805357
H 1.99512261238 -2.17053254637 -2.50878632788
EP 2.04393273711 -2.93303494156 -2.08549585305
O -1.34702932228 3.17506652763 -1.25289914997
H -0.403029187904 3.26748949176 -1.12423842562
H -1.65318749801 2.72254263846 -0.466946771532
EP -1.2653778561 3.12896926465 -1.13581763812
O 1.44817285429 0.80878641678 2.63500840124
H 1.62880986108 0.712035161277 1.69999968131
H 0.512707462743 0.624204056214 2.71906608012
EP 1.35154571414 0.77277231967 2.52607640137
O 1.9504196116 -2.26668289736 0.53411766072
H 1.80589429503 -1.35062334832 0.297096194407
H 2.13440438337 -2.24543511763 1.47322892975
EP 1.95547089794 -2.14669625079 0.623993626089
O -1.26777320121 -0.734001475997 -2.45034687402
H -1.20137753729 -1.6888509138 -2.45962086672
H -1.48383278393 -0.517256078287 -1.54338958215
EP -1.28693198849 -0.828487698257 -2.3354325813
O -0.686556793908 -2.94446794943 0.616503110355
H 0.261022217639 -2.81077731574 0.595227036072
H -1.05471551726 -2.06302666103 0.555247502189
EP -0.61238400639 -2.81451881597 0.605938059267
O 1.4295342835 -0.403924518959 -2.73438379011
H 0.48078483096 -0.52198931685 -2.78093504998
H 1.5813676749 0.46665596144 -3.1021718927
EP 1.32751941299 -0.307593432595 -2.78742422746
O -0.699218148466 -3.37578409737 -2.10455634677
H -0.810965674777 -3.39847025365 -1.15417238821
H 0.248254913877 -3.41212819735 -2.23572700862
EP -0.592235196935 -3.38334068236 -1.99968716109
68
waters = 16, energy = -215.349229072
Cl -2.05250574548 -0.639673770777 0.920975443717
O -2.51528668122 -0.95785102125 -0.445061321088
O -1.17689716004 -1.76024549289 1.32009951053
O -1.16588627659 0.533482185108 0.782114288026
O 2.48503160579 -2.00966169726 0.309229214293
H 2.04933553446 -2.14828544001 1.15017168045
H 2.14966745303 -2.7081285037 -0.252826695152
EP 2.38632659436 -2.11681938694 0.344930058282
O 0.970761403693 -0.110820836 -0.853325368543
H 1.52336561843 -0.797334711099 -0.479749243569
H 0.218535456691 -0.0607517628657 -0.263510946396
EP 0.945207413553 -0.192293449275 -0.729999755331
O 0.647366573623 2.07523092627 2.10119710234
H 1.35562123851 2.0414993339 1.45818127879
H -0.024492532124 1.4914274291 1.74904563108
EP 0.652025644301 1.99617898433 1.97380368204
O -0.66439034749 -1.83850544762 -2.24811827931
H 0.0152430059153 -1.26087363545 -1.90073976169
H -1.39610858188 -1.74179375898 -1.63863725849
EP -0.671057840653 -1.75218134365 -2.12562871401
O 0.121192848522 1.87176814697 -2.62951602119
H 0.541953375762 1.1884885724 -2.10767175161
H -0.42343360514 1.3945102704 -3.25548629623
EP 0.105336515514 1.72320535149 -2.64284540616
O -1.85975280731 2.57011235443 -0.8890538883
H -1.19561060471 2.40891699432 -1.55925015105
H -1.75805042353 1.84600616207 -0.271349519435
EP -1.76171546044 2.45678307467 -0.895773484026
O 2.08200648662 0.139318618037 3.5072987668
H 2.86359859884 0.12582630059 2.95488264874
H 1.56975271779 0.878848245252 3.18030664642
EP 2.11648504411 0.232260153232 3.39472390233
O -1.56045512334 0.177332250807 -3.9360258156
H -2.36473319438 0.408509963396 -3.47134798134
H -1.27027629935 -0.636166252796 -3.52341428553
EP -1.6262660295 0.102788163933 -3.82372219258
O 1.10317817476 -2.24288714874 2.62461769418
H 1.42240293618 -1.46294516165 3.07850962898
H 0.250725456601 -1.98456023851 2.27415598336
EP 1.03491856298 -2.10997620331 2.63785801072
O -3.56794517577 0.8307284674 -2.2031381575
H -3.16199231339 1.60078661766 -1.80508720757
H -3.37527196133 0.116719992189 -1.59543693998
EP -3.49131381559 0.837903502039 -2.0743897458
O 4.03718939526 -0.0229872425892 1.58432175698
H 3.72488243656 -0.787157630871 1.09982219947
H 3.73359116527 0.726463917445 1.07208849618
EP 3.95834610029 -0.0248714813905 1.45672793078
O -0.211664209191 4.22938728079 0.55212131455
H 0.0414609395529 3.62264595546 1.24783998126
H -0.918348423244 3.78077836098 0.087816136167
EP -0.269725241681 4.09428971675 0.581745033029
O -0.29687025575 -4.31425899347 1.14661497376
H 0.338016318346 -4.10124976547 1.83055791496
H -0.860432425625 -3.54237366819 1.09348715326
EP -0.28773987149 -4.18818060803 1.22736691991
O 2.5546981534 1.84848757297 0.176278814957
H 2.06861790069 1.15509433322 -0.269998725363
H 2.42310460354 2.62351745823 -0.369838072324
EP 2.47562845452 1.85893804853 0.0492403551155
O 1.68143075605 3.87821666082 -1.39671522712
H 1.04296166771 4.16720553121 -0.744737853265
H 1.17199065733 3.35619637803 -2.01655185896
EP 1.53448453074 3.84838582854 -1.39260082437
O 1.02762181948 -3.77073219732 -1.18106205263
H 0.384637050482 -3.25770864717 -1.6705610453
H 0.54355672812 -4.10450658866 -0.425742595031
EP 0.883345839642 -3.74778614238 -1.14703382603
72
waters = 17, energy = -227.491915534
Cl 1.92639769488 -2.15398375699 -1.44234576952
O 0.452870836571 -2.23060765249 -1.37671973456
O 2.25014321814 -0.716469812244 -1.54439426213
O 2.41083715929 -2.58180351042 -0.11420418675
O -2.46257712008 1.75919143969 1.84377944943
H -2.62946990374 1.10753255767 2.52474886154
H -1.52863211731 1.67281970653 1.65268131882
EP -2.36438518165 1.6647146167 1.90648888369
O -0.585383915967 2.23543263546 -2.64884582283
H 0.264202369085 1.99335134538 -3.01739925619
H -0.373685757475 2.82317352781 -1.923603537
EP -0.449526702936 2.27968123489 -2.60318534631
O 2.66126284858 -1.39719995848 2.27569186206
H 1.73871568585 -1.27098916812 2.49752380056
H 2.64610733641 -1.81253523648 1.41342812207
EP 2.54122559293 -1.43421138115 2.19370886474
O -3.49146437552 -1.92994125475 1.35168920168
H -2.6779076434 -2.36633621412 1.09887163295
H -3.60811341137 -1.24162744942 0.696823606436
EP -3.4022517823 -1.89769260309 1.23549480561
O -2.51972625806 4.10371434128 0.286933059914
H -2.66050361698 3.45067472564 0.972464120934
H -2.90272291081 3.71335596655 -0.498665911101
EP -2.58677565082 3.97014681005 0.274123160128
O 2.76890395534 3.10033730164 -1.03911670898
H 1.92393959799 3.47133824883 -0.784901500977
H 2.93720061481 2.41867634675 -0.388542795438
EP 2.68228232611 3.06056907258 -0.923292785261
O 0.138555047217 1.17337417505 0.952431210352
H 1.08751929674 1.07531991473 0.874430856784
H -0.21378311737 0.711263775168 0.191810650481
EP 0.214930384305 1.10166634023 0.84507761558
O -0.983910360192 -0.00176309272437 -1.17471763218
H -0.788373986495 0.662854579486 -1.83523312507
H -0.421244799166 -0.741262150833 -1.40445759277
EP -0.88685136494 -0.0113488135535 -1.28868107104
O -3.49602258291 0.330852138734 -0.269382531281
H -3.26836864882 0.86013469291 0.494990089982
H -2.65334054815 0.0917184384051 -0.655302084632
EP -3.35900666543 0.367994692634 -0.220935972602
O -3.30342109327 2.61112308138 -1.86932351842
H -3.5084673419 1.78438359898 -1.4326431958
H -2.48582795167 2.43942078247 -2.336540401
EP -3.22500770067 2.4833104873 -1.87323256651
O 1.98247391783 1.47296020953 -3.11100892858
H 2.37314743236 2.10241195087 -2.50487647576
H 2.1148226298 0.622513872446 -2.69213342658
EP 2.04942707301 1.444670235 -2.97979554378
O -2.60174214051 -0.427044881288 3.45266307301
H -3.04409519476 -1.01060782766 2.83621364036
H -1.67613830359 -0.660531198247 3.38213990754
EP -2.53988020997 -0.531637044587 3.36472229221
O 0.0777758348665 3.57277677754 -0.350326764312
H -0.768333055969 3.96029886009 -0.126366454461
H 0.129442210518 2.78228506093 0.186967635054
EP -0.0239223919219 3.52119180261 -0.252876977094
O 2.77611532372 0.795560138254 0.589515566934
H 2.9550670144 0.187087004943 1.30643158603
H 2.68871943218 0.237175549346 -0.183013040311
EP 2.78783557062 0.646188271825 0.582396484693
O 1.37143010526 -4.13069752972 1.84168969186
H 1.75136404767 -3.79551882078 1.02957069043
H 1.80204020352 -3.62829571247 2.53335377022
EP 1.47518952157 -4.02347711707 1.82627000843
O -0.0213492019817 -0.987252199335 2.60312295506
H -0.340876203487 -1.6621699078 2.00427370682
H 0.0159850268013 -0.192445917512 2.07103182589
EP -0.0574732815089 -0.971905015506 2.4583489421
O -0.889789267095 -2.8954827877 0.870957873765
H -0.491014285931 -2.69146008032 0.0250352477088
H -0.285115125859 -3.5159560922 1.27791475272
EP -0.761335672946 -2.94879348855 0.814764962071
76
waters = 18, energy = -239.789327259
Cl -2.29103598151 -0.108328001144 0.595515158403
O -1.34765960066 -1.20528342071 0.89248184265
O -1.68512303174 1.109823784 1.17053439779
O -2.2472517089 0.0741008289146 -0.869569842351
O 1.08886563156 -0.560132894928 -0.277364702412
H 1.14412111612 -1.14460765981 -1.03338581365
H 0.186806942301 -0.649930019883 0.0299762116915
EP 0.980464604788 -0.646447831829 -0.334801180914
O 1.50592812438 -0.13889328913 -4.3436840985
H 1.58426465826 0.558667476199 -3.6929120907
H 1.53985812445 -0.948043284792 -3.83343231789
EP 1.52029959521 -0.153178056922 -4.19505904598
O -0.126043057508 -2.30787622718 3.06330845385
H 0.123352663672 -1.61613900138 3.67611611103
H -0.696671170944 -1.8729325259 2.42971601948
EP -0.167164679343 -2.16364747525 3.0606477516
O 0.0950707037461 4.52181790236 1.98188957275
H 0.903898486616 4.53474155374 1.47016461059
H -0.595376623652 4.37350347339 1.33573389627
EP 0.110224830291 4.50448624936 1.83366688132
O 1.60518421064 3.48135340714 -0.237848669639
H 1.89131976666 2.78899832159 0.357972376565
H 0.649994046668 3.41936726657 -0.236704545694
EP 1.51953714877 3.38478862917 -0.161429925553
O 0.0596108266373 1.95701971414 2.99139559355
H 0.0416827992363 2.90090570794 2.83331442286
H -0.648118606784 1.60932394255 2.44875525273
EP -0.0332820833101 2.03333925554 2.90169478597
O -1.14226939906 3.30231456221 -0.24716964214
H -1.34508643944 3.08548029433 -1.15715864669
H -1.41927125821 2.53290942085 0.250341702941
EP -1.20369200715 3.17606401898 -0.299971759042
O -1.35537612287 -3.59513970298 -0.517193742181
H -1.58950233902 -3.21264224159 -1.3628369571
H -1.45403277626 -2.87616816595 0.10696860343
EP -1.39797634516 -3.4541383821 -0.54554596559
O -1.40093204459 1.90898352867 -2.62647367004
H -0.456997924277 1.79813197883 -2.51275405696
H -1.7912723063 1.28104847844 -2.01855600063
EP -1.33006535165 1.8144099305 -2.53409539143
O 1.10977348377 -2.14534588151 -2.44759656868
H 1.27624488019 -2.94763941803 -1.95277923327
H 0.16119478742 -2.13462574153 -2.57532822267
EP 1.00965431336 -2.24667682649 -2.40060517262
O 2.15337159341 1.37176781273 1.38716255839
H 1.81624154158 0.677482179184 0.82099771737
H 1.43912580446 1.55071278937 1.99876985748
EP 2.01878280108 1.30579799113 1.39297974128
O 1.32474168307 -4.15025951481 -0.627228336934
H 1.67200145134 -3.75698530969 0.173382612859
H 0.374742705802 -4.13077798206 -0.511667733463
EP 1.24758379235 -4.09742180052 -0.509947324627
O 2.04584002896 -2.47412761593 1.47037316476
H 1.77191803024 -1.80335004101 0.844868549588
H 1.30989894023 -2.5508724586 2.07760687845
EP 1.9165653699 -2.39808425927 1.46803426893
O -1.59504135681 -1.81142940526 -2.68061138435
H -1.56577543811 -1.29558197605 -3.48638850973
H -1.90774547884 -1.19895570645 -2.01478562612
EP -1.63132486648 -1.66699068783 -2.69852684784
O 0.850145699317 -0.227879914595 4.53559532163
H 1.73545711305 -0.331156327869 4.18661176447
H 0.539269077643 0.596413964862 4.1612596883
EP 0.923680283181 -0.135580979943 4.4430017385
O -1.21569468862 0.0208437909279 -4.66025283284
H -1.38850807707 0.78027748288 -4.1038107062
H -0.261221504704 -0.0217044091602 -4.71858320102
EP -1.11563280418 0.112613783016 -4.59648851811
O 1.24873769477 1.51964086488 -2.1187387585
H 1.21255476423 0.810654927161 -1.4766627695
H 1.54112950249 2.28163362367 -1.6186328634
EP 1.28153552217 1.5264263775 -1.97252569706
O 3.17333577 -0.538728760186 3.10968018465
H 3.01980184201 0.198535738377 2.51883313836
H 2.94767644288 -1.31185555877 2.59239432423
EP 3.12479445843 -0.543319567263 2.96782580311
80
waters = 19, energy = -251.913056864
Cl 1.82873499758 -0.421457677539 1.41430539975
O 2.34202123257 0.851606197452 0.869048569302
O 0.649327507062 -0.0637665242099 2.22838550033
O 1.30453550724 -1.17283694927 0.255722004252
O -0.0426748828061 -3.46859260639 -0.129164875477
H -0.635595595411 -3.59700201442 0.611232242625
H 0.505652196212 -2.72743157846 0.128225072071
EP -0.0483834059215 -3.39015300627 -0.00143609290355
O 2.44850683166 -1.13049603747 -2.21346403917
H 1.78622183968 -0.619286203818 -2.67851773003
H 2.16676024925 -1.11281784928 -1.29883942494
EP 2.32765940052 -1.06279198971 -2.15591353697
O 0.411737152406 2.93965539184 -3.14853275833
H -0.189075945211 3.07129693765 -2.41509839511
H 1.26653103286 3.20490546113 -2.809119054
EP 0.444249756854 2.99046230702 -3.01119526192
O 1.20763464127 -3.54963656241 -2.68091074544
H 0.866004886652 -3.73525690703 -1.80623021038
H 1.7853471077 -2.79638715214 -2.55804711345
EP 1.23785607669 -3.47697319364 -2.55321305682
O -1.62645225838 -0.941459612249 3.26720074274
H -1.87688754551 -0.200683316316 3.81925552837
H -0.744301517874 -0.727149981619 2.96369902404
EP -1.54558505878 -0.819197090662 3.29901853407
O -2.19212804731 1.5492777318 4.32323777277
H -1.34263315572 1.93797887976 4.11466719302
H -2.80818283079 1.99109168847 3.73885025455
EP -2.16224489705 1.65559368525 4.2217295693
O 3.88689154618 1.08478139691 -1.35797050842
H 3.57050064964 0.315773762892 -1.832054783
H 3.48527278222 1.01482651265 -0.491921709214
EP 3.79497764694 0.977384072599 -1.30779432027
O -2.90626011225 0.0745487309001 1.11264554251
H -2.23041185941 0.0291290774846 0.43633345906
H -2.49869802635 -0.315778739215 1.88580105869
EP -2.76757051769 0.0187678418563 1.1250426703
O -0.0225183255315 2.46096472528 2.79321369885
H 0.499265275759 3.008048562 2.20612512885
H 0.297389576344 1.57186016131 2.64029591491
EP 0.0852283417714 2.41718194576 2.69848395747
O -0.987034107422 2.73644014598 -0.700686564734
H -1.00457261989 1.78393606946 -0.793746893528
H -1.62795269081 2.9223684529 -0.0144753187252
EP -1.07132455989 2.63830919883 -0.624756091043
O -1.9311109968 -3.36174357982 1.85376594851
H -2.73383658081 -3.13970548272 1.38200058288
H -1.83167046687 -2.66299060719 2.50036296694
EP -2.02113996876 -3.24387121367 1.87614650939
O 2.72783076491 3.52888646646 -1.82885520084
H 2.34879716661 3.63501121598 -0.956328462623
H 3.23835897227 2.72119021534 -1.77211407446
EP 2.74466366134 3.43907684989 -1.70989770267
O -2.01178900427 -2.36930172241 -1.66315444906
H -1.36004654709 -2.88938594928 -1.19307359804
H -1.72431795008 -2.39233708267 -2.57587653446
EP -1.89155834332 -2.43882758223 -1.71981786747
O 1.36886563533 3.32390397986 0.573749305848
H 0.558653636358 3.16480371664 0.0895226409871
H 1.74990377619 2.45440497261 0.696277880442
EP 1.31392620357 3.19223086333 0.527447586454
O 0.30501760599 0.215934982302 -3.23527969632
H -0.184251871191 0.155098077178 -2.41482488972
H 0.397112078502 1.15594151498 -3.39064432116
EP 0.254174413528 0.328479301695 -3.15014012883
O -2.49096172683 2.71325843563 1.61450221847
H -1.63368152998 2.64621332597 2.03498700698
H -2.7439232497 1.80684686192 1.43940119904
EP -2.41360164553 2.58864423553 1.64591430143
O -0.963292003056 -0.051143003063 -0.812980177155
H -1.36575339035 -0.856546070563 -1.1379148946
H -0.198578637794 -0.347245276843 -0.319250744721
EP -0.916919379354 -0.192148976264 -0.79137241715
O -0.761656017901 -2.24181903154 -4.06326791111
H -0.0523681416447 -2.79476345342 -3.73555612476
H -0.408596279335 -1.35279635392 -4.02834886657
EP -0.625662706119 -2.19879696007 -4.01684678966
O -3.96394674022 -2.35912059773 0.31727054941
H -3.47741516178 -2.44211870341 -0.502869790799
H -3.808040492 -1.45758328469 0.598616519634
EP -3.88170694748 -2.25433770362 0.248298369569
84
waters = 20, energy = -263.005837655
Cl 2.0464614199 0.105427354605 1.213604762
O 2.26889851054 -0.144298966242 -0.225011901803
O 1.88733069654 1.56771677019 1.34798659836
O 0.722864777236 -0.47297251965 1.52217714085
O -3.5085341964 0.8249918371 2.49354557329
H -3.32902484586 1.28286424885 1.67235065878
H -2.65259870743 0.741487577209 2.9138232402
EP -3.37598476444 0.872915477241 2.44222332859
O 0.051121440115 -0.246663573812 -4.71033480014
H 0.994796233071 -0.383859225842 -4.62734637803
H -0.130025534368 0.514912287006 -4.15949923316
EP 0.148734200678 -0.166735374022 -4.62919768254
O 2.13525753582 -2.33137271103 -1.76241567789
H 1.86418879867 -3.07283307726 -1.22113007393
H 2.25690442313 -1.61291344631 -1.14173044387
EP 2.11612973629 -2.33431712953 -1.6136693916
O -0.248429451852 1.59593125604 -2.63473765283
H -0.699993172545 2.41599740651 -2.43520430972
H -0.531149534952 0.992864538968 -1.94727003223
EP -0.342426637775 1.62370980158 -2.52119082792
O -0.393858394378 -1.95792244646 -2.66301287643
H -0.335867829358 -1.45547390643 -3.47567172182
H 0.516139851673 -2.136219622 -2.42564154417
EP -0.269944147903 -1.91642716096 -2.73665661888
O -2.28841904245 -2.44858792978 0.527262358823
H -1.55757016508 -2.69631634477 1.09358593316
H -2.00976870761 -1.62787518773 0.121040220162
EP -2.15919096381 -2.37523902293 0.547757274192
O -1.53937759343 3.77927522028 -1.65524884449
H -2.00143971851 3.23466000236 -1.01796970865
H -0.903600681448 4.27049882202 -1.13494227018
EP -1.51714000486 3.77244044924 -1.50706390747
O -1.01469632027 -0.247998829508 -0.674475954858
H -0.820766778013 -0.878204176179 -1.36835230816
H -0.258331855223 -0.294603927143 -0.0896917203822
EP -0.893047222161 -0.334638732009 -0.688441062249
O 2.5768676755 3.50669449169 -0.387324523483
H 2.64691684939 2.98752668441 -1.18844233075
H 2.48138763116 2.8589033507 0.310874616299
EP 2.57361221726 3.3573096671 -0.400499354622
O 2.66001869636 -0.641722781363 -3.96837715979
H 2.64592019876 -1.3414578187 -3.31538102666
H 2.74121999727 0.162859960416 -3.4562396779
EP 2.66860866477 -0.62830101022 -3.81922599988
O -1.63081250885 -1.99712419581 4.16610407544
H -2.50126061702 -2.0291601817 3.76920909362
H -1.39491412517 -1.06954511937 4.15265604419
EP -1.71204252935 -1.88248387561 4.11357521903
O 0.91291608757 -4.21570257279 -0.191060830649
H 0.0876185308406 -4.37142633533 -0.650262194581
H 0.650650931516 -3.94694571351 0.689404147934
EP 0.773694939032 -4.20123297268 -0.137134005483
O 0.3386385484 4.93911617023 0.0194643536952
H 1.14805419451 4.46799064017 -0.178320597092
H 0.598337157336 5.85989391601 0.0503967864419
EP 0.475498071769 4.99667707884 -0.00189478166775
O 2.4546015043 1.53497826625 -2.29573785581
H 1.52215488998 1.6454167144 -2.48169080848
H 2.47983616654 0.977659589817 -1.51792621748
EP 2.33846742904 1.47777220548 -2.21997280335
O -0.12576167699 -2.94752433347 2.09465546134
H -0.590492073365 -2.79461640849 2.91738060692
H 0.31424622453 -2.11779810148 1.90977910662
EP -0.128926454605 -2.82173530603 2.17630780213
O -0.915270863511 0.643171244134 3.39957718548
H -0.782169905412 1.58077171437 3.26021674213
H -0.312665156281 0.221560318429 2.78692522152
EP -0.821091534144 0.709224131179 3.30331052441
O -3.91710170216 -1.87329174318 2.67469903064
H -3.9569026148 -0.918905708774 2.61309525899
H -3.49573100736 -2.14895973683 1.86064391283
EP -3.86825616646 -1.78640764532 2.56260412808
O -0.314381822721 2.97059917987 1.86374562553
H -0.158022462405 3.77419835958 1.36774970941
H 0.470686277962 2.44250605623 1.71877124829
EP -0.193867749515 3.00586727899 1.78169369476
O -2.33594489127 2.00655889127 0.292088794833
H -1.65334282971 2.33417227705 0.877713021633
H -1.97929475929 1.19084914467 -0.0595504132461
EP -2.20290807206 1.94407666827 0.322041700227
O -1.50886164525 -4.19034755111 -1.46852299181
H -1.21793634424 -3.51758084687 -2.08413591476
H -1.96019326722 -3.70479836027 -0.778035055433
EP -1.52939558961 -4.04206914161 -1.45893808673
