# Supplementary material for: Isomers and energy landscapes of micro-hydrated sulfite and chlorate clusters
Source: Philos Trans A Math Phys Eng Sci. 2018 Feb 5;376(2115):20170154. doi: 10.1098/rsta.2017.0154 (PMC5805918; doi:10.1098/rsta.2017.0154)
Supplement: Putative global minima for hydrated sulfite ions with 1-20 water molecules. [file rsta20170154supp2.xyz]

8
waters = 1, energy = -29.3670025853
S 0.108532206173 0.220009496287 0.826093464671
O 1.19833573006 0.545825589961 -0.166834101884
O -1.04846915863 1.12775967812 0.487173932604
O -0.350211452547 -1.18030431924 0.495935209253
O -0.0208706450768 -0.847591190025 -2.25493116724
H -0.452929039359 -1.22238787537 -1.48741254949
H 0.518802951494 -0.138990394529 -1.90440418998
EP -0.00709460082048 -0.804860236623 -2.111807842
12
waters = 2, energy = -59.632890425
S 0.76615116217 0.045574687757 -0.880353050633
O 0.907454745496 1.09687046658 0.194143800348
O 1.03771545322 -1.27732572984 -0.206768370761
O -0.696223819705 0.0289095799013 -1.25653211247
O -0.812931633012 -1.21990864085 1.79665428829
H -0.144799104931 -1.29812457182 1.11568950722
H -1.22682812222 -0.372942373895 1.63061309199
EP -0.780386352712 -1.12149932297 1.68822730417
O -1.71992588366 1.2484405377 0.98209526211
H -0.783662529193 1.42365360194 1.07666350839
H -1.79017509705 0.753256060409 0.165952369306
EP -1.60906562525 1.20748033641 0.889725001651
16
waters = 3, energy = -88.8139745581
S -0.797800966626 -0.193084983351 1.17435435746
O 0.230023923878 -1.28212945471 0.981245233202
O -0.0290927691498 1.10539277333 1.19827553065
O -1.6196845161 -0.167196863761 -0.0922024854655
O -0.0145073791189 -0.793743212916 -2.15192458728
H 0.826965060515 -0.862999009045 -1.7009704787
H -0.652207023465 -0.659637338917 -1.45079220451
EP 0.0115779971699 -0.785441620541 -2.00444361661
O 0.569520808423 1.77853235788 -1.3316030896
H 0.227314883334 1.01661880071 -1.79916557338
H 0.303812555229 1.64136556933 -0.422308727849
EP 0.491700459198 1.66343922634 -1.27505607978
O 2.19903659598 -0.317730056889 -0.569410134517
H 1.84968855687 0.549753970897 -0.773516109704
H 1.57923395171 -0.683675480224 0.0615894449635
EP 2.07497361583 -0.253527064522 -0.514762602752
20
waters = 4, energy = -113.125726224
S -0.963929554947 1.04457197468 0.480493170102
O -0.531503396777 1.07293309117 -0.965859575532
O -1.81189517852 -0.193931726632 0.637311163558
O 0.289613844975 0.795598128014 1.2848376039
O -1.08415722321 -2.06739851354 -1.13631173242
H -1.45361071633 -1.3969359828 -0.561667537037
H -0.316902082532 -1.65084673306 -1.52878593957
EP -1.0332338129 -1.92824756702 -1.11299177607
O 1.33570442089 -0.73255732765 -1.50121806194
H 0.692389283747 -0.033084306907 -1.38669746305
H 1.38120707289 -1.15921024782 -0.645572905135
EP 1.25917721027 -0.697633063238 -1.37702514029
O 2.64077379745 1.23877591433 -0.0306390066964
H 1.8419866075 1.27304022851 0.495665868783
H 2.42553820154 0.651938577152 -0.755571705604
EP 2.51096664681 1.16803990067 -0.0560657645139
O 0.763459702203 -1.86328800484 0.929536932612
H 0.0177658871415 -2.12393632573 0.388949264426
H 0.587991468873 -0.950008834392 1.15617297547
EP 0.645539846309 -1.77974338219 0.889347336785
24
waters = 5, energy = -137.144155264
S -1.33450846677 0.0477184947726 -0.584840375946
O -1.03902326394 -0.798770548018 0.630016733077
O -1.5617695297 1.44839538702 -0.0710450345759
O -0.0510339401114 0.0985280370962 -1.37884322848
O 0.750997503193 -2.4449118313 -1.95528709187
H 0.374049515918 -1.56536700539 -1.9319857163
H 0.914963688728 -2.66014076493 -1.03712401478
EP 0.723733262973 -2.3598713822 -1.83476828328
O 0.21739606597 0.925657533493 2.33318803777
H -0.327139362153 0.337313164548 1.81015466307
H 0.252280029464 1.73586854941 1.82468724252
EP 0.15215452962 0.954059141098 2.20113921869
O 1.98928006282 0.290248832711 0.353395881174
H 1.31507547203 0.19004402975 -0.318645045569
H 1.50075498151 0.388549487135 1.17065475465
EP 1.84043663661 0.290005078725 0.371985530391
O 0.733003201854 2.77430864134 0.307958564549
H -0.116148713463 2.39635317424 0.0792173797928
H 1.35964597791 2.06726280817 0.154215724037
EP 0.704519347486 2.63541538451 0.258995994695
O 1.16917845748 -2.3457264671 0.757942492513
H 1.75687524949 -1.61259822432 0.575275307999
H 0.292176119649 -1.96330385052 0.728758905109
EP 1.13214385718 -2.20292249813 0.730823037756
28
waters = 6, energy = -160.080189614
S -0.191953023476 1.12971980039 0.533251708192
O -0.537048020101 1.63767153373 -0.846105924875
O -1.23421719406 0.0906011669674 0.867088291539
O 1.11102563127 0.380606122558 0.386949544961
O 2.01857639126 2.62601582291 -1.23927898202
H 2.34472596393 1.95095562383 -0.644172248843
H 1.07333804789 2.47917151143 -1.27381971753
EP 1.93932555939 2.52080212939 -1.16751977116
O 0.853203681171 -0.840023016168 -2.05592516554
H 1.0143218518 -0.352967168774 -1.24781046043
H 0.000711597943671 -0.527279426605 -2.35871310325
EP 0.764699479023 -0.737639038762 -1.99123724261
O -1.86109402213 -0.283748776261 -2.19920638539
H -1.80523060695 -1.0193211662 -1.58925197889
H -1.50551769227 0.459527124675 -1.71203264972
EP -1.8084247708 -0.282762633912 -2.05876074648
O -0.822734831932 -2.21136382373 -0.419571079192
H -0.125442030178 -1.92447787836 -1.00924136246
H -1.01774909378 -1.44107524447 0.114148680918
EP -0.758437118899 -2.07603272991 -0.426733421192
O -0.519109431016 -1.14083885453 3.19985901971
H -0.873971714502 -0.573716772669 2.51525903138
H 0.232081546098 -1.57012886037 2.79040322626
EP -0.468374576578 -1.12319468588 3.05980668001
O 1.29789024221 -2.1294123491 1.38820314805
H 0.543163873574 -2.45689713929 0.898944872006
H 1.3493878257 -1.20187482013 1.15743492829
EP 1.20786847335 -2.05259835897 1.29603106956
32
waters = 7, energy = -182.620822899
S -0.172818435604 1.07769783986 -0.706947542549
O 0.554134003459 1.59553022206 0.510887739945
O 0.871254146547 0.394444262832 -1.55583268948
O -1.08792485539 -0.016530252111 -0.211393183049
O -1.77000817317 -0.0279491924278 2.42092030498
H -1.71157117133 0.025597225529 1.46700744841
H -0.861040638942 -0.0931980595017 2.71375549253
EP -1.64616872094 -0.0294472471033 2.33629438753
O -2.01362300532 -1.3853437753 -2.40423173388
H -1.14969573965 -1.70547375264 -2.66380507081
H -1.84076772784 -0.797702963585 -1.66868352373
EP -1.88090233115 -1.35109916101 -2.34330120754
O -1.29397752665 2.6747204914 2.21407776276
H -0.636873976367 2.49796931069 1.54087215945
H -1.67970210966 1.81937619563 2.40337784661
EP -1.25923774469 2.54259981832 2.15213201801
O 0.630914266272 -2.10697321682 -2.53999570663
H 0.522835351604 -2.48176052532 -1.66587599996
H 0.726496252164 -1.16678668247 -2.38786022554
EP 0.629314508615 -2.03459529444 -2.40862266096
O 0.997785267572 -0.318465836222 2.3200974148
H 0.764793412768 -1.08403793804 1.79488698791
H 0.821817456912 0.428042618541 1.74739129769
EP 0.945433496348 -0.320906213045 2.17955085095
O 2.79892022797 -0.481009383242 0.145915910104
H 2.44719352873 -0.243397509352 1.00385574857
H 2.20894667627 -0.0610453617495 -0.480018007292
EP 2.67837123436 -0.396831735066 0.175615467122
O 0.593869440829 -2.10667082586 0.264694049295
H -0.0388467346621 -1.42025978415 0.0531710881736
H 1.44694555659 -1.7078802236 0.093057700397
EP 0.622078171798 -1.96775192262 0.215645034846
36
waters = 8, energy = -203.70782476
S 0.701201858536 -0.871363046032 0.0294997989293
O -0.538551828487 -1.41814897446 -0.636660049744
O 0.973467875288 0.460201154848 -0.626500959499
O 0.305990555226 -0.560988733288 1.45350991537
O -0.872345463588 -3.08065372373 1.73291524672
H -0.438162791644 -2.24768697302 1.91699033898
H -1.02411863279 -3.06848661707 0.787902703616
EP -0.836193640003 -2.97246639356 1.6355060724
O -1.39161982582 -0.500336687458 -3.03720721741
H -1.06180937161 -0.988076010959 -2.28251041961
H -1.47986536977 0.399073296741 -2.72176111378
EP -1.36069660286 -0.447637876136 -2.9002160149
O -1.41436380236 1.60035932227 -1.18592840508
H -0.546687897256 1.21219303479 -1.07324612177
H -2.00976945885 0.985749258459 -0.757001355709
EP -1.37950992563 1.47199185094 -1.11659587605
O 1.29614204021 -0.0164916048687 -3.31616687025
H 0.383677604394 -0.276751398028 -3.44228321907
H 1.38082350747 0.11141363656 -2.37133824118
EP 1.19017583314 -0.0334345843305 -3.21136182072
O 1.64392332078 2.61094038369 0.898996762926
H 0.810391687817 2.58847486825 1.36905224631
H 1.60254419113 1.86447347484 0.301245341655
EP 1.53192418749 2.51250775631 0.882650142242
O -0.949808058432 1.82081124159 1.54129880065
H -0.456951087266 1.00087418942 1.57334683407
H -1.07045994693 1.99194414815 0.607281407826
EP -0.902161317245 1.73775648321 1.4258358405
O 2.45533358754 0.659723110198 2.65159601946
H 2.3958887894 1.4375810332 2.09694729494
H 1.79053693018 0.0654486665054 2.30358002854
EP 2.36262194336 0.683224010459 2.53604404535
O -2.66358539074 -0.13668831172 0.490166730087
H -1.95110246705 -0.684453262572 0.160692175578
H -2.24747467839 0.436829864887 1.13371984846
EP -2.51911178899 -0.133391588114 0.530372575579
40
waters = 9, energy = -225.052050498
S -0.194412148882 -0.460611966779 -0.976744014302
O 1.19295399611 0.126185061816 -0.873703114827
O -0.318155229271 -1.43979849245 0.164925989681
O -1.14782172432 0.667597394015 -0.662924289476
O -3.26028722297 0.284966962001 1.00771201749
H -2.6884300026 0.0721338054969 1.74521673409
H -2.6620761324 0.435012405633 0.275686269326
EP -3.11050436245 0.276929377228 1.00841339155
O 0.0718988855486 2.27635382996 1.13870899351
H -0.36008462378 1.77725397336 0.445512469568
H 0.8568762518 1.76932142543 1.34597817895
EP 0.117086358059 2.14755676168 1.07650443153
O 1.6003544518 2.80194878135 -1.1461153211
H 1.55456558337 1.84956260417 -1.23035182771
H 1.06005170847 3.00150608531 -0.381601313392
EP 1.52532765437 2.70557760279 -1.0590315935
O -0.745952253458 2.61810951628 -2.56285631625
H 0.141284914194 2.81438094876 -2.26199160723
H -1.01837774321 1.86831629147 -2.03387019869
EP -0.667248941064 2.54725204869 -2.4566253984
O -2.92631508671 -2.31866351207 0.197990084264
H -1.99112800156 -2.16687128826 0.061549340521
H -3.27711200467 -1.45960417786 0.432916503933
EP -2.85150609472 -2.18926231685 0.210597438999
O 1.89301577604 -2.53444608704 1.3106063339
H 1.08402412435 -2.33960658621 0.837529261508
H 2.21694193049 -1.67957605056 1.59433315176
EP 1.83092154014 -2.40007060166 1.28636721683
O -0.850461711465 -0.0103414216925 2.39993843924
H -0.741629199249 -0.55572833754 1.62087461881
H -0.747257101888 0.886400098788 2.08144935935
EP -0.823318401675 0.0346362067477 2.25943842617
O 1.83198953215 0.228304063717 1.75363790638
H 1.00272282184 -0.0217259036433 2.16111008776
H 1.67503742312 0.136134600877 0.813902483193
EP 1.70574162468 0.18449840806 1.68550178974
O 2.97331606523 -1.95494342385 -1.14769519675
H 2.70650379317 -2.37163035688 -0.328295995311
H 2.36792698696 -1.22085578983 -1.25186452764
EP 2.86166376939 -1.91431230472 -1.05613714417
44
waters = 10, energy = -243.847718545
S -0.534192416045 0.571773454159 0.752910623814
O -0.391089604476 1.10897227858 -0.650895633603
O -1.43278473279 -0.636044513015 0.646907763181
O 0.827715408726 0.0450969102203 1.13781047428
O -1.45760084767 -1.88045439774 3.10448119086
H -1.60442926983 -1.3354773833 2.33138785356
H -0.543142443248 -2.15455503236 3.03472082472
EP -1.35933494859 -1.84577895304 2.9965857479
O -0.0407699086885 -2.7224309326 -0.339359528573
H 0.777869759404 -2.28249576672 -0.568527553499
H -0.568700338203 -2.04339942372 0.080685125657
EP -0.00355561878169 -2.57918969804 -0.314925017121
O 1.49696048296 2.90328363813 -1.40549565643
H 0.768407983433 2.32941844466 -1.16859518119
H 2.25979336498 2.32554683893 -1.42869102154
EP 1.5013487855 2.75586468914 -1.37813882401
O 1.07872207456 -2.44633430856 2.20954097087
H 0.668048313227 -2.87235578702 1.45715503158
H 1.04496247902 -1.51201784552 2.00424879713
EP 1.02182924285 -2.38126641802 2.08694661814
O -0.660796005783 -0.944842015243 -2.39362058526
H -0.652053640398 -0.184879074403 -1.8117170369
H -0.631970805583 -1.69862872795 -1.80437824159
EP -0.65598690414 -0.944051383527 -2.24369978136
O 2.23214538678 2.37812504408 1.203028559
H 1.85620435935 2.80720153457 0.434397601257
H 1.7093863689 1.58403682166 1.3142883641
EP 2.11710093828 2.33139913857 1.11887712036
O -2.95431190519 1.86367480103 -1.37022868235
H -3.29128813613 0.967753766239 -1.3723165505
H -2.05742779452 1.7819824186 -1.045949348
EP -2.88263694137 1.73852848885 -1.32898428748
O 3.57836336017 1.17106899448 -0.851739330068
H 3.25270134952 1.51355008673 -0.0193435130015
H 3.03600584359 0.401198004233 -1.02314184637
EP 3.46724638814 1.11635793113 -0.767124212772
O -3.25664023956 -0.862410254599 -1.36007150473
H -2.78285493931 -0.761378749901 -0.53450989932
H -2.57237376334 -0.876879382705 -2.02925150581
EP -3.10839564043 -0.851329226031 -1.34005277265
O 1.84015310948 -0.91233067198 -1.16351743277
H 1.15962651391 -0.769001718164 -1.82121964785
H 1.47991217957 -0.537471621884 -0.359814126212
EP 1.7069223095 -0.845996355609 -1.14482753158
48
waters = 11, energy = -262.295536583
S 1.03399883466 0.146856048541 -0.141407632686
O 0.347468258745 -1.19786674945 -0.130033764277
O 0.301032219382 0.979883868062 -1.16432189732
O 0.737445797142 0.776870760187 1.19854264962
O -0.52037957295 -1.36841304813 3.76916411914
H -1.04495913267 -0.868780540401 3.14353205255
H 0.381050220676 -1.0953762924 3.5985560971
EP -0.472138196362 -1.26950206025 3.66723578126
O -0.0280493562955 3.38663485736 1.36174953858
H -0.798976767116 3.24975798727 0.811143064149
H 0.399155577982 2.53064806317 1.39359906461
EP -0.0720499802596 3.25953632956 1.29534239045
O 1.41703885336 3.50747622279 -0.967296775282
H 1.18851416469 2.59802885367 -1.15942639159
H 1.04353671589 3.67096123654 -0.101270999922
EP 1.33997215624 3.41198404136 -0.881029936454
O 1.0817804475 -2.02459207548 -2.63725847178
H 0.938307258091 -1.78929880159 -1.72058821526
H 0.987816283084 -1.20002296557 -3.11421586901
EP 1.05138560156 -1.88891690326 -2.58096992071
O -1.77409578661 0.100642906389 1.83485066004
H -0.866068450717 0.323412135001 1.62968714462
H -2.07134126086 -0.411536668417 1.08282070639
EP -1.69590833931 0.0635948903786 1.71231834758
O -2.22255982899 -0.70218244785 -0.750142897944
H -2.28642910745 0.249982479146 -0.824537165655
H -1.29651813147 -0.867487126686 -0.573075177579
EP -2.11219135736 -0.60145484272 -0.736999457262
O 0.529561287758 -3.05059366205 1.84098058425
H 0.00679412996305 -2.62158415453 2.51840008588
H 0.485131343637 -2.45679704562 1.09153852619
EP 0.456953215554 -2.91966213816 1.83176082808
O -1.60961852855 -1.93583442528 -3.10305548657
H -0.700866539939 -2.16740634438 -2.91128450472
H -1.92645294294 -1.52222631288 -2.30007595806
EP -1.53384593764 -1.9125315963 -2.97571541971
O -0.0299571952416 0.240015681548 -3.75446853643
H 0.126089246414 0.576502744717 -2.87205264561
H -0.729172436714 -0.404520490568 -3.64536762477
EP -0.0994893548786 0.200581679031 -3.62754242319
O 2.02662264598 -0.963196926078 2.85407602852
H 1.6964984312 -0.288133262921 2.26116887432
H 1.79015278398 -1.7893886013 2.43250615275
EP 1.95409176827 -0.982543134962 2.72421072915
O -1.95843670621 2.02040209997 -0.127590519071
H -2.00400160663 1.53307490929 0.695007735895
H -1.12881533118 1.74999555794 -0.521088315918
EP -1.85806801792 1.92340304023 -0.0726604833911
52
waters = 12, energy = -280.451108981
S 0.186636707532 -0.408708567959 0.902991306963
O 1.41724440325 0.194775380013 0.269631358931
O -0.835983705965 0.699442447787 0.964455249228
O -0.345072287183 -1.41125608724 -0.0932581680849
O -2.81210744063 -2.53869764707 -0.0278431110341
H -1.91044366669 -2.21883564166 -0.0582170515747
H -3.34064674184 -1.79427101727 -0.315431427759
EP -2.76434300642 -2.40245586126 -0.0685461161371
O -0.43753845114 3.15049255751 2.05779615428
H -0.648123428661 2.28052034071 1.71862930856
H 0.120276382663 3.54164534714 1.38543170969
EP -0.393088840253 3.08919789394 1.92830794513
O -4.13340694638 -0.122367337078 -0.312502276127
H -3.81162342853 -0.176838043291 0.587342238111
H -3.4213171757 0.295086963152 -0.797158758305
EP -4.0010586919 -0.0759010576942 -0.259353198834
O 1.58545101372 3.82093557387 0.290444401684
H 1.94479381718 3.20348627762 0.927516576685
H 1.25206419776 3.26902343907 -0.417000342739
EP 1.58877369327 3.6712432025 0.281435863762
O 2.05347028673 1.97845690939 2.25321398775
H 1.17912003028 2.29440700102 2.4810714183
H 1.89731742663 1.26777710765 1.63129571042
EP 1.92155345493 1.92792674414 2.20276944507
O -2.9084838393 -0.728804989798 2.05350102899
H -2.14367301471 -0.213944679085 1.79617807423
H -2.82026964544 -1.54882373811 1.5676828033
EP -2.7992863453 -0.767868951508 1.95836999199
O -1.92049853044 0.982660282983 -1.46597901982
H -1.43661419668 0.357512595671 -2.0056809381
H -1.5662630554 0.863530129687 -0.584754261424
EP -1.81320908311 0.887383739771 -1.42225997585
O 0.139305238047 -0.488596407542 -2.55845552816
H 0.532575774448 0.370827131236 -2.40692564268
H -0.00423938837436 -0.844792106753 -1.68167083162
EP 0.171273167435 -0.4241771727 -2.42681885518
O 0.633497755652 2.01910761365 -1.5249865506
H 0.924279952068 1.396400793 -0.858718008819
H -0.321480491596 1.95507155738 -1.51283045008
EP 0.548472647707 1.93119623994 -1.43814001128
O 1.9949244227 -2.48778566377 -2.65114476015
H 1.80665014666 -2.89487436986 -1.8055305323
H 1.35452098409 -1.78018448303 -2.72473718388
EP 1.88884367734 -2.44931644137 -2.55231665488
O 3.51824764471 -1.20035949426 -0.730864237066
H 2.83287214698 -0.662532638334 -0.33433612942
H 3.12392315639 -1.53664352562 -1.53563320277
EP 3.38003302006 -1.17455958113 -0.783123992269
O 1.74123699449 -3.18975589939 -0.0226237887483
H 2.47945353603 -2.58102866072 0.00419647813691
H 0.967356558616 -2.63215642955 0.0575244626535
EP 1.73667158574 -3.04045200912 -0.00893052784643
56
waters = 13, energy = -297.727073753
S 0.557306633469 1.16638630273 -0.0611954019515
O 0.853339666077 0.644199969673 1.3242355336
O 0.885965678459 0.0396331367467 -1.00984683167
O -0.940880470809 1.3433374703 -0.127923843198
O -2.17556763713 -1.03147733632 -0.320475931436
H -1.4546136481 -1.65584853031 -0.401825779816
H -1.74742204798 -0.178113774508 -0.251964429738
EP -2.02846902738 -1.00216355048 -0.322119394704
O -2.60439782229 -0.276091386007 -2.90622509305
H -2.27267515953 0.62025815477 -2.85379022146
H -2.53997987419 -0.608582987155 -2.01094217513
EP -2.55368704472 -0.203910766862 -2.7849057819
O 3.19660844011 -1.27977626368 -1.51238999535
H 2.51685204734 -0.640413610568 -1.29936773291
H 2.74653400858 -1.9434079701 -2.03513066176
EP 3.05197646334 -1.28288299531 -1.55203768777
O 0.122800106029 -2.46740899869 -0.430423708006
H 0.348996721404 -2.6741568049 0.476396161548
H 0.391756954875 -1.55569202749 -0.542968001007
EP 0.186185723411 -2.37716444021 -0.328746851376
O 2.82338097991 -1.22370476813 1.24749686042
H 3.04920735777 -1.35296759141 0.326342470767
H 2.18511921231 -0.510401156517 1.24030563821
EP 2.77058427404 -1.14894050085 1.12865742174
O 0.5138558884 2.28649498459 3.47258758185
H -0.343208639391 1.94067385174 3.7217461243
H 0.774417326829 1.76033093475 2.71661736453
EP 0.437496296231 2.17487036082 3.40770957285
O 0.750845912409 -2.73073463552 2.19516413026
H 1.53047506294 -2.23296084828 1.94892951781
H 0.0705658835274 -2.06792745157 2.31406559874
EP 0.763563798615 -2.58216626895 2.17886395157
O -1.29756537127 3.33448278319 1.68726754403
H -1.20028736338 2.68837160931 0.987761160809
H -0.530321932654 3.20257932966 2.24419736442
EP -1.18689619578 3.23488752424 1.66901602382
O -2.13401885623 1.44755088573 3.47983019571
H -2.03715836178 2.10227335246 2.78831853553
H -1.87324639949 0.623563672041 3.06840020472
EP -2.08823752368 1.42588295596 3.33864035751
O 1.32877565206 -2.8339116351 -2.87217861505
H 0.930550645275 -2.88365812229 -2.00317115192
H 0.959419975038 -2.04074576207 -3.26037459869
EP 1.23051606378 -2.73874498446 -2.81062894475
O -1.2030799767 -0.791916500426 2.21999315642
H -1.75472673438 -0.946843221348 1.45323673754
H -0.496178631052 -0.232598358757 1.89799075904
EP -1.18320551632 -0.740149519641 2.08061889221
O 0.0810722609433 -0.429894685589 -3.51135254735
H -0.859815335276 -0.559892635383 -3.3927654303
H 0.406136322917 -0.217448002837 -2.63646306713
EP 0.00223941872965 -0.419340253037 -3.38417555674
O -1.14353841733 2.01638460211 -2.78136165777
H -1.04463786267 1.89693428624 -1.83680771949
H -0.491130306975 1.43156874161 -3.166830083
EP -1.04736184377 1.92623003465 -2.7097919668
60
waters = 14, energy = -314.524871186
S 0.681910034841 0.983964506828 -0.197135071186
O 1.64954550653 -0.157229476597 0.00557379918157
O -0.273065817994 0.533540142548 -1.27540591497
O -0.132670817421 1.06923894448 1.07153167206
O -3.79186850208 0.778548104584 0.463630623526
H -3.26619813353 1.57174435351 0.567275277607
H -3.19592599962 0.0644451888762 0.689775266484
EP -3.64828852248 0.788673005487 0.505847632412
O -2.72306298564 1.2820829109 -2.02645458824
H -3.2434498424 0.996952881332 -1.27536855751
H -1.8216368156 1.0622759021 -1.79119392676
EP -2.67428535635 1.21744487799 -1.9001903115
O -1.13412194493 -2.00029960031 -1.47812657458
H -0.411072304248 -2.61068495814 -1.33369398801
H -0.741095824951 -1.13374371739 -1.37399583568
EP -0.991250782256 -1.96750668244 -1.44630747003
O -2.30561315891 -0.895044939229 -3.7035246045
H -2.55597196883 -0.0830113822156 -3.26289572598
H -1.93682362502 -1.44101269236 -3.0091577474
EP -2.29045259739 -0.860985306283 -3.55823145677
O 0.31845944776 0.0148969547213 -3.8747904679
H -0.553263181318 -0.345272448727 -4.03791464996
H 0.277870505228 0.344304172638 -2.97697352524
EP 0.201672559674 0.0109590238315 -3.78074093057
O 2.12975888204 -1.4312188058 -2.34215310677
H 1.55149552466 -1.02425481856 -2.98730707491
H 2.00034376293 -0.916625808687 -1.54548654273
EP 2.039167499 -1.31324839334 -2.32275766652
O 0.635152977551 -2.13689222699 1.44932350838
H -0.295420993497 -1.92393985633 1.519432083
H 1.01215297864 -1.40661668285 0.958609264842
EP 0.564288830598 -2.01614767398 1.39548090821
O 1.52029909753 2.73379706669 2.64662464392
H 1.16729490315 2.18037789432 3.34329321535
H 1.08914156343 2.42217015848 1.85087110741
EP 1.41991693547 2.62306073171 2.63394057295
O -2.05129628743 2.85774971343 0.218440412916
H -2.16056659983 2.61913942116 -0.702079531057
H -1.33212463454 2.30582290048 0.525687490727
EP -1.97322155747 2.75655142623 0.13993408699
O 2.26391323667 -1.19287315054 3.43625765931
H 2.72501243961 -0.518657964725 2.93720530909
H 1.69785803996 -1.62158456273 2.79436991262
EP 2.25047760318 -1.16144570555 3.29020356161
O -1.83858131113 -1.05605130174 0.971934833484
H -1.71307447207 -1.48089178596 0.123412331535
H -1.23098817375 -0.316478184266 0.962238271128
EP -1.74473566939 -1.01576172748 0.862072438953
O 0.235847881535 0.596261558238 3.78684112691
H 0.926974634927 -0.0658633352296 3.77394631412
H 0.00620242579588 0.721426573425 2.86606508268
EP 0.294923055346 0.527524215467 3.6673199926
O 3.32166227154 0.812845059108 1.91908915588
H 2.81388975773 1.56401551184 2.22591461955
H 2.81700383711 0.466499342421 1.18315685662
EP 3.19205889532 0.864667509479 1.8641583038
O 1.05610499024 -3.49375459928 -0.909268940759
H 1.51540188357 -2.8362719226 -1.43175792021
H 0.976878328964 -3.09804003847 -0.0413029491936
EP 1.10475856544 -3.35893264619 -0.865043715073
64
waters = 15, energy = -331.163093784
S -1.18308953444 -0.21447279026 -0.384215011019
O -0.804046382789 1.20685213138 -0.0437818218004
O -0.166990422565 -0.68544004728 -1.39577886845
O -0.931675700611 -1.02308733951 0.86608998973
O 2.29022576673 0.444895671359 -1.27839852462
H 1.37221158823 0.174639474135 -1.25734155609
H 2.26438408705 1.39282504667 -1.14803769074
EP 2.16940082939 0.531646014192 -1.25901521908
O -3.36709286757 -0.711234705512 2.23133262466
H -2.80032385668 -0.438234982746 2.95277276748
H -2.76257697229 -0.958745945657 1.53166802047
EP -3.21715426818 -0.707971872221 2.23412015633
O -3.180354984 1.81676834813 1.15882872717
H -2.4088733665 1.64111275891 0.620133017286
H -3.41372048185 0.965312744462 1.52868780761
EP -3.11146962838 1.68528572348 1.13721560161
O -0.167741678118 2.46816599841 -2.37442843129
H -0.471023636548 2.00123997069 -1.59581942908
H -0.0395203592834 1.78298537732 -3.03041520698
EP -0.19015155207 2.32068244735 -2.35873130688
O -1.39174045016 2.85230890941 2.92182637331
H -2.06084873938 2.6000895079 2.28549995488
H -0.573499627772 2.84540500065 2.42517143009
EP -1.37264968665 2.81913799941 2.77679108975
O 1.72046051174 0.408857278906 3.22127448737
H 1.86318535335 -0.143606509397 2.45274002347
H 0.791396015874 0.301268391542 3.42497925862
EP 1.61979954891 0.324362572971 3.14896947211
O -0.988838946687 0.194352791932 3.34294468185
H -0.930968581135 -0.164146422119 2.45730300808
H -1.14851628151 1.12921640347 3.21346488971
EP -1.00187146704 0.268134388571 3.21299688691
O -0.988454177156 -3.56172285904 -0.21224221469
H -1.04345542792 -2.68073110471 0.157974250656
H -0.644879432557 -3.42970487127 -1.09584817086
EP -0.951513288344 -3.43204539022 -0.277962263492
O 1.6769246564 -3.69125457767 0.324170389055
H 0.723242875744 -3.77206881111 0.310315392767
H 1.83717831745 -2.78498768225 0.587288078278
EP 1.57535628448 -3.58558667796 0.356079021072
O 0.949907728678 -2.96168746926 -2.22073345235
H 1.38910111681 -3.26299906647 -1.42540186791
H 0.516742263161 -2.14820854096 -1.96217678022
EP 0.950679375499 -2.89612387165 -2.08582304049
O 2.01922690416 3.13232483596 -0.889932859314
H 1.6972093103 2.97405884453 -0.0025274360675
H 1.25258913651 3.00732168509 -1.44928300501
EP 1.8798658834 3.09606296814 -0.847937825844
O 0.94128861038 2.42317592934 1.54500317065
H 0.351807572206 1.93050667585 0.974020725827
H 1.31850472535 1.7635201183 2.12706335101
EP 0.914116139261 2.27566441843 1.54642125445
O 0.0929282151819 0.207736145643 -3.94956635698
H 0.969431579688 -0.167602365768 -4.03379636269
H -0.211380375293 -0.0837443615326 -3.0901088329
EP 0.166176049713 0.12237526618 -3.85032788161
O 2.51550178429 -1.08967505245 -3.54996631403
H 2.575087436 -0.488527053993 -2.80746885675
H 2.02763218402 -1.84072607323 -3.21212395832
EP 2.46067627169 -1.10886444787 -3.41166978381
O 1.80401550522 -1.04161354105 0.94593776296
H 0.853774923931 -1.00516251785 0.836640001831
H 2.14897845546 -0.516794859579 0.22358206489
EP 1.72653266585 -0.969764247211 0.839476086392
68
waters = 16, energy = -347.454305896
S 0.227863509913 0.499265874818 1.05942470004
O 0.921460569515 1.17148314192 -0.101083837075
O -1.2384468149 0.463764894714 0.704174489983
O 0.694108366703 -0.936980944707 1.04760070241
O -0.950413033157 -2.37060106115 2.69002102784
H -1.54276200311 -1.67933794132 2.98584164401
H -0.324284317353 -1.92288595874 2.12103433351
EP -0.94608881814 -2.22479810708 2.65505247412
O 0.142748742446 2.20584097763 -3.34422718678
H 0.86775721632 1.62638173365 -3.11008719152
H -0.0184051779251 2.72024738351 -2.55324848698
EP 0.214928928125 2.1975134295 -3.21299962589
O -0.512797473124 -1.96661524872 -1.16343469844
H -0.91399038514 -1.2403874933 -1.64079131002
H -0.138589501528 -1.56183803895 -0.380903137133
EP -0.516251871067 -1.82183296775 -1.12436862298
O -1.46507125061 0.413570937364 -2.05690810468
H -0.923447644342 1.02453008209 -2.55651258086
H -1.17263374241 0.518671483304 -1.15155401978
EP -1.35830136512 0.505235216935 -2.00496725945
O -4.11071860834 0.710166839265 -1.46645303507
H -4.10967584355 0.0836285849156 -0.742795264796
H -3.22962658423 0.651583702564 -1.83588056672
EP -3.99779471252 0.622463035311 -1.42110729078
O -0.411472880309 3.38038774287 -0.943452783561
H 0.0777711329742 2.65438685197 -0.556419397555
H -1.31109619644 3.2505253528 -0.643376978599
EP -0.464006382245 3.27082691703 -0.855494517235
O 2.02463366781 0.430844543034 -2.40614018793
H 1.59733463543 0.639724479566 -1.57546784035
H 1.96182987036 -0.521775283154 -2.47544379375
EP 1.96189459257 0.335636864034 -2.30867580317
O 2.97766793409 -0.716372591535 2.68988876647
H 3.39774976445 -1.18523709232 1.96882762087
H 2.05499657481 -0.668323169198 2.43968753588
EP 2.91333041071 -0.770241998656 2.56555546417
O -2.19239826251 -3.37017271521 0.479010483931
H -1.7759258617 -3.13679664557 1.30865992163
H -1.63764390467 -2.96812163989 -0.189446227675
EP -2.06806951968 -3.28883037431 0.49964509764
O 3.18072155898 -1.63135525095 0.0744868997499
H 3.6004462602 -0.842756306518 -0.269278601757
H 2.31283324583 -1.33923822245 0.353179127044
EP 3.12335120962 -1.49301056772 0.0661567355501
O 4.31059182521 0.630924649516 -0.929627663139
H 3.57252898493 0.65852804072 -1.5385062525
H 3.99786965928 1.09373658068 -0.152297743921
EP 4.17607866683 0.693703727575 -0.908063860574
O -2.54880757084 -0.201365548101 3.10222710895
H -3.21044186812 -0.530410159246 2.49378521317
H -1.87758325983 0.185977069593 2.54039487347
EP -2.54757993338 -0.193902699905 2.95241790094
O -2.83693097371 2.60198084215 0.104215210377
H -2.21678670312 1.95983845615 0.449622332116
H -3.40908139883 2.09656384298 -0.473218238591
EP -2.83078718245 2.4550793957 0.0745130411247
O -3.52530760303 -1.00227971569 0.624331418968
H -3.21746323183 -1.90346626559 0.527757688584
H -2.72685746431 -0.474356541345 0.621813888327
EP -3.38368855846 -1.05006193114 0.611646542034
O 3.22038632314 1.65994345084 1.32581729893
H 3.21823737303 0.913447241952 1.92495887829
H 2.3792221358 1.60601656758 0.872202328716
EP 3.11243206709 1.55747963805 1.34444646066
O 1.94059738142 -2.29819375257 -2.25667145727
H 2.47017193023 -2.19926220486 -1.46547288161
H 1.03594713432 -2.26528465247 -1.94561396815
EP 1.8925831668 -2.28131655901 -2.11556938241
72
waters = 17, energy = -363.750409084
S 0.29984292683 0.90195153998 -0.632358635231
O -0.3505277064 -0.161174070341 -1.48471711387
O -0.816532099327 1.54809492994 0.151053466146
O 1.14569146975 0.165078273496 0.378525646762
O -0.880485986094 1.6103874444 -3.52737600499
H -1.01856142396 2.41341660916 -3.02507014798
H -0.57467301672 0.973152770585 -2.88189770307
EP -0.859013558329 1.63161113953 -3.38044578478
O -1.43041016769 3.59992776632 -1.70098280368
H -2.31920863269 3.25895185891 -1.60096001044
H -0.904014724901 3.0795420783 -1.09407390317
EP -1.47680212688 3.48966308989 -1.61048701784
O 1.51511152839 -2.01758689508 -2.15699322547
H 2.22317808857 -1.9266604269 -1.51933660648
H 0.922570143727 -1.29134459603 -1.96283177065
EP 1.52990014465 -1.91297943384 -2.05051047624
O -4.10190503169 -0.506819007779 0.374353979738
H -3.99442947527 0.321033867711 -0.0939839979202
H -3.35293322821 -0.545031490569 0.969175704085
EP -3.9922694367 -0.405735510606 0.390545425324
O 0.540523514471 0.263379144908 3.03037219903
H -0.373302688192 -0.0121418092126 2.95797250866
H 0.846768923921 0.319252732589 2.12520716911
EP 0.462745842557 0.235261631987 2.90523212065
O -0.634823809948 -3.58515000387 -1.49435580404
H 0.127717283011 -3.10936020435 -1.82357759589
H -1.36456560202 -2.97591912906 -1.60636695564
EP -0.630625103716 -3.44625426692 -1.55083894422
O 3.24771757061 -1.44914822778 -0.0553583732021
H 3.03390271026 -2.13960006689 0.572169557145
H 2.51555926723 -0.835460469511 0.00433579856354
EP 3.12662159261 -1.45897495628 0.0326143471129
O 2.84990068441 -1.07207315793 3.64444568477
H 3.44922285937 -0.585177372982 3.07878035509
H 2.00667181692 -0.632349115694 3.53563537409
EP 2.81867768506 -0.953454640504 3.55810466535
O 0.112129644741 2.89212270514 2.38169283394
H 0.281091374323 2.08611361855 2.86957922057
H -0.239661101927 2.59535188251 1.54240611929
EP 0.0887253247459 2.75095357187 2.33670935235
O 2.57143198553 2.32861292547 1.25743826522
H 1.86839028534 2.77883318415 1.72569666234
H 2.12749977136 1.64014947616 0.762287673797
EP 2.4246054864 2.2981149227 1.2539957399
O 2.3584989019 -3.12244832384 1.89886380461
H 1.48552251777 -2.90747092825 1.57033862728
H 2.52512996224 -2.4719355238 2.58099211125
EP 2.26807817849 -3.01165513677 1.94412927134
O -3.32578139569 1.69143022188 -1.02989246636
H -3.30571420898 1.23489757073 -1.87096742524
H -2.45243704786 1.55581180034 -0.662320522574
EP -3.21141394038 1.61562774035 -1.09050656504
O -0.0206593799288 -2.29319058976 0.828784820362
H -0.256824854016 -2.78754415854 0.0438821143699
H 0.264725970268 -1.4411405892 0.498939646913
EP -0.0143586419555 -2.24740113093 0.686083642507
O -3.26341587709 0.33407182086 -3.38877305426
H -2.41986238541 0.751353534896 -3.56348801584
H -3.0442919437 -0.446079770922 -2.87928307825
EP -3.12738034562 0.287620098531 -3.3459178134
O -1.78710089327 -0.454490990525 1.75946492847
H -1.29508005981 -1.23212684751 1.49596955209
H -1.4382403716 0.247687139132 1.21039840185
EP -1.67945793469 -0.464150490011 1.65544720143
O -2.56982946212 -1.6171880489 -1.60556039242
H -3.14353031404 -1.34622073391 -0.888848534902
H -1.78506699348 -1.07912182519 -1.50132773571
EP -2.54281102875 -1.51362199506 -1.50046959001
O 4.34836616748 0.278983015142 1.79444908588
H 3.81173160032 1.06095368852 1.66492284415
H 4.08444028432 -0.312627285753 1.08977027956
EP 4.24588477118 0.303351439493 1.68766077515
76
waters = 18, energy = -378.897274736
S 0.430515491366 0.609218330498 -0.609096512195
O -0.0611145347704 1.80771021042 0.166564580777
O 0.823727875132 -0.420888191517 0.42133717056
O -0.778662480805 0.0480703926839 -1.31855449087
O 0.743856158085 -3.10772839463 -0.0528886144538
H 0.500962520182 -3.27631291459 -0.963280716954
H 0.675028739385 -2.15772131556 0.0418804530521
EP 0.703952101966 -3.0076968793 -0.157298203318
O 4.38881765997 0.96187710803 0.422039673204
H 3.73580541085 1.65370840089 0.527757716638
H 4.01380822161 0.376400802492 -0.235848810348
EP 4.25721848103 0.975491829567 0.351355195005
O 2.40982946306 2.73735757864 1.01414123907
H 2.30545102898 2.53180368708 1.94316469419
H 1.60151994738 2.42562928253 0.607087144066
EP 2.29299439403 2.67113921767 1.08095961466
O -2.74151352933 3.22206667778 1.47695614901
H -2.39693987491 3.4210043644 0.606367478326
H -1.99688576657 2.85177283936 1.95092219015
EP -2.60208260686 3.20013102296 1.42618366723
O -1.79661826481 3.4270926926 -1.10554156109
H -2.19739754639 2.8618417078 -1.76591958286
H -1.08888597239 2.89941435076 -0.735538304607
EP -1.75732457608 3.28718455274 -1.14271303438
O -2.59581442744 1.42350206769 -2.84608355029
H -3.33192169981 0.872119767755 -2.58083747044
H -1.83616477865 1.03443772931 -2.41273243204
EP -2.59280071922 1.30311355162 -2.75665468045
O -1.75101754172 -3.22547884806 1.0299960404
H -0.861943926639 -3.35608821655 0.700267152027
H -1.72132810732 -2.37605986133 1.47026614211
EP -1.63340478663 -3.13346254458 1.04414664937
O 3.10217128688 -0.946344560433 -1.09618586176
H 3.35234528386 -1.70523571284 -0.569185833263
H 2.29220144266 -0.631804996528 -0.694631937359
EP 3.03051066457 -1.0032269248 -0.977319752906
O -2.28862322033 -2.19470669113 -1.44896688758
H -2.2376202229 -2.57498624255 -0.572030175478
H -1.75360821955 -1.40259067757 -1.39853862166
EP -2.21360584633 -2.14198665523 -1.33025298185
O -4.3583561717 -0.358905744259 -1.66303325889
H -3.7741147858 -1.11246781796 -1.74692631026
H -4.0292773472 0.116118312535 -0.899953241636
EP -4.24144016568 -0.394561970948 -1.57608913296
O 1.12795257695 -1.15471555217 -3.08780763639
H 1.92432034324 -1.12430357581 -2.55761396187
H 0.480954786883 -0.668005248443 -2.57718176562
EP 1.14707373603 -1.0885176613 -2.95457017724
O 2.86804762676 -0.456577739993 2.17765863935
H 3.51972014379 0.0383139364777 1.68103302674
H 2.07633096101 -0.416586061779 1.64117264061
EP 2.85012028611 -0.388106217296 2.04540788874
O -0.656040688693 1.81122460837 2.74027547512
H -0.9801208512 0.915143397701 2.831062876
H -0.3585216252 1.8679821069 1.83225959794
EP -0.659440829823 1.70378104688 2.6356603704
O 3.32941934013 -2.8601526269 0.85523330034
H 2.44056761382 -3.08861752732 0.583243892606
H 3.21616359304 -2.112056741 1.44154168443
EP 3.20113749324 -2.79363359148 0.895469921531
O -2.92927262921 0.74252618104 0.373752622919
H -2.94307450594 1.62395123852 0.746755593749
H -2.09100818412 0.689287503727 -0.0852791878934
EP -2.82373147342 0.848544029661 0.362739893475
O -1.39191656117 -0.721855626046 2.00967009777
H -2.08218061145 -0.259358139738 1.53441915769
H -0.605661877216 -0.589261243858 1.48009088577
EP -1.37962860194 -0.645676687173 1.88103971516
O 1.96143115377 1.75282736919 3.54253897706
H 2.26474538548 0.922925234486 3.17444284334
H 1.02641418378 1.77807364621 3.33922215209
EP 1.88056558186 1.64982171134 3.46939122433
O -0.170541294396 -3.467157664 -2.59189726441
H -1.00176354881 -3.10614211657 -2.28372656775
H 0.324852774385 -2.70558453914 -2.89326569691
EP -0.21353135388 -3.32345277006 -2.59102649253
80
waters = 19, energy = -394.793941038
S 0.25374869873 -0.148104397736 -0.00343080578709
O -1.17563401293 0.0494162069934 -0.447934657655
O 0.981954497001 1.12301506908 -0.366060943028
O 0.218072088625 -0.191587380878 1.5055971627
O -0.52066596996 -2.5785917811 -2.7742791633
H -0.532445421597 -1.64972732607 -3.00515555599
H -1.13515137345 -2.65219052764 -2.04405813278
EP -0.600835427219 -2.46910745175 -2.71035702513
O -2.11693303689 -1.1230857278 2.58007578836
H -2.81813410962 -1.13427953285 1.92859778081
H -1.3601409687 -0.770287933924 2.1120679656
EP -2.10981671877 -1.07935629583 2.43676809563
O 3.11043634986 -0.541337672583 -1.07563323043
H 3.50823278068 -0.862472125139 -0.266397478007
H 2.39000463476 0.0172194269488 -0.783701816502
EP 3.06913514092 -0.510944709297 -0.934670547702
O 2.60873494653 0.55231339731 2.62622785515
H 2.68692413375 1.42804149649 2.24778553812
H 1.77040660911 0.224269326341 2.30092103661
EP 2.51142796432 0.622423560656 2.53613947515
O 1.35451943192 -2.76211795822 1.32712116155
H 1.44834199425 -2.91650199749 0.387123961972
H 0.983768018024 -1.88187313789 1.38992470753
EP 1.31906919781 -2.66919902083 1.21482979066
O -1.20967023266 -3.56825955491 1.77603487847
H -1.54082941805 -2.78057640099 2.20745194229
H -0.273181132654 -3.40487570282 1.66411650442
EP -1.13218070036 -3.44651150364 1.81693456547
O 2.22960148938 2.90468067805 1.35108041873
H 1.97744276532 2.31433422191 0.641053039253
H 1.44045805511 2.9868404529 1.88655614325
EP 2.09630224994 2.83962665164 1.32873570095
O -0.349066436605 2.42466525203 2.19596292251
H -0.617556920523 2.83277586052 1.37280410959
H -0.0885021222447 1.53706665413 1.94998160801
EP -0.350081081937 2.36328500443 2.05910008716
O -0.486413161504 0.146475854366 -3.12623648259
H 0.461329948102 0.213540614191 -3.24249978799
H -0.614731011486 0.178060096154 -2.17820230333
EP -0.381516842014 0.15910411676 -3.01975977553
O -1.13703939512 2.97279697092 -0.356050400457
H -1.98827159691 2.59006635837 -0.143558384454
H -0.536764341137 2.22744770784 -0.374923015544
EP -1.16916493781 2.8283891367 -0.331264781147
O -2.68366400581 1.47688297537 3.16421586977
H -2.51556182736 0.535044965698 3.13397250462
H -1.84282488014 1.87792364431 2.94424362922
EP -2.55450734614 1.40765439111 3.13218525342
O -4.14425416053 -1.15446871037 0.741423923795
H -3.96970563491 -0.235572099785 0.537969576914
H -3.56058750839 -1.64371146238 0.161590664325
EP -4.04719347001 -1.09946783275 0.64115365992
O -2.1285874933 -2.46891473231 -0.557806200372
H -1.78782782677 -2.93776762523 0.203962566685
H -1.7326686416 -1.59927220672 -0.501220154802
EP -2.03428375504 -2.41760882385 -0.453046911012
O 1.79627732696 -2.96996672086 -1.34996926976
H 1.01517644836 -2.84486468002 -1.88891521958
H 2.24088068878 -2.12255875098 -1.37140343066
EP 1.75320158502 -2.84547370628 -1.42170468484
O 1.54062674215 2.81223265086 -2.4767792124
H 0.65491007851 2.97249710569 -2.80243721746
H 1.41361827675 2.30113842633 -1.67747740247
EP 1.41098570724 2.76732220762 -2.41614709093
O 2.23456500957 0.433347184201 -3.53291300899
H 2.65969238574 0.0231998393143 -2.77973460415
H 2.08782671756 1.33949690975 -3.26163383813
EP 2.27020217107 0.496841473129 -3.40177007936
O -3.24637168911 1.42439956188 0.494599887133
H -3.1054220458 1.49910576172 1.43841343957
H -2.49238490871 0.926914624942 0.177985748931
EP -3.13180902958 1.37027878276 0.574888979234
O 3.8188064563 -1.53346187091 1.38563719305
H 3.53878377116 -0.750603861076 1.85992874078
H 3.05842152439 -2.11432064273 1.41112606355
EP 3.68562172893 -1.50760353135 1.44961511637
O -1.1148570526 2.83189296313 -3.09538727987
H -1.01106524104 1.88620724385 -3.200922204
H -1.20878050449 2.95914213631 -2.15134391587
EP -1.1135937835 2.7271232109 -2.98804808307
84
waters = 20, energy = -410.142642702
S -0.098179310228 0.100853814843 0.463535000881
O -0.841975718403 1.24313408433 -0.18584600371
O -0.688829640187 -1.16224577679 -0.11373496138
O 1.31681816625 0.175338049173 -0.0585408943551
O -3.88770557248 -0.839173626004 1.85720183182
H -3.81965945085 -0.880146176808 0.903303086979
H -3.10075297517 -1.28309617372 2.17322433296
EP -3.77825542101 -0.90124604881 1.77554597673
O 2.13822268523 -1.04709311251 2.33266624911
H 1.67846656222 -1.88450248369 2.39268035091
H 1.77003179812 -0.626310334226 1.55574336739
EP 2.03223547887 -1.10042634294 2.24089327587
O 3.61118485776 1.91645320234 -2.4186498152
H 2.66955175387 2.04527262999 -2.53251154152
H 3.7058052699 0.980320013318 -2.24277068052
EP 3.50275701412 1.81310730075 -2.4107108387
O 1.26401693046 -3.14835411076 -0.259199002077
H 2.12208051683 -2.80961807154 -0.00382355793187
H 0.688378043277 -2.38386226591 -0.238609424364
EP 1.30017069937 -3.0071276313 -0.223872149797
O -2.80114889961 1.66174725107 1.63782848523
H -3.20185350097 0.81191566907 1.82073268058
H -2.07763230933 1.462990582 1.04347894994
EP -2.75982507034 1.52751530385 1.58515851768
O 3.26231405148 -0.7322821962 -1.69701331858
H 2.85875094067 -1.41794972929 -2.2292056613
H 2.54561685296 -0.390190375341 -1.16264439009
EP 3.11890721609 -0.776264032562 -1.69673468934
O -0.0573978925732 -0.75798416277 -2.76783106813
H -0.250961324369 -0.879582057597 -1.83832636677
H 0.353036683862 0.105382207513 -2.81655282025
EP -0.0296357695375 -0.663028848572 -2.65508022409
O 1.80955403377 -2.71065646795 -2.89822438833
H 1.64205006854 -3.07060479907 -2.0272413457
H 1.12936610958 -2.04808642436 -3.01896031969
EP 1.70103924463 -2.67191723766 -2.80218370646
O -0.688447995335 2.42732142001 3.22614066248
H -1.51184533007 2.20713100116 2.7905205888
H -0.135943454964 2.78226408583 2.52973110134
EP -0.7231255413 2.44457133339 3.08122721143
O 0.620900104464 3.29366303241 0.968096440279
H 1.538441702 3.09577717797 0.780505274689
H 0.130824316315 2.59865731284 0.528750777245
EP 0.675620885385 3.17936213832 0.887840962305
O -2.63816167503 -0.320372903833 -3.42310557351
H -1.71656054267 -0.558386572943 -3.32194883299
H -3.035058059 -0.533049591045 -2.57843183348
EP -2.57099313674 -0.378066706962 -3.30202786068
O -4.05311836176 2.03339234177 -0.768986782955
H -3.33661324371 2.2439248904 -1.36775911179
H -3.66029307376 2.08377894579 0.102438098055
EP -3.91111068586 2.06679314126 -0.734083966759
O 3.06832343351 2.25364551932 0.271440211111
H 3.37957334741 2.2920974614 -0.632925190289
H 2.46307436537 1.51222501643 0.285619189307
EP 3.03068799471 2.16365706231 0.157485608958
O 0.874471652762 1.76664399359 -2.43581258453
H 0.00969777235451 2.13457327709 -2.61754320415
H 0.793981206331 1.3848342158 -1.56175628107
EP 0.753466414437 1.76486712285 -2.34718654418
O 0.77852302366 -3.42615811198 2.3912229159
H -0.0781863867845 -3.01059186207 2.48912857451
H 0.899829052958 -3.50595507055 1.4450997037
EP 0.684382518328 -3.38317559168 2.2826408354
O -1.89613570438 2.12891231437 -2.46634086394
H -2.18688313283 1.33341733888 -2.91230668867
H -1.50423706136 1.81712930741 -1.65059663308
EP -1.88318712854 1.98716737345 -2.41900476663
O 3.74632627019 -2.26595181754 0.490695768832
H 3.36310129607 -1.76143009711 1.20821112952
H 3.73431997926 -1.66777472756 -0.256480152895
EP 3.69573189985 -2.12479306589 0.486898859168
O 0.0421171339588 -0.133116368231 3.90864552317
H -0.162797130301 0.777241755715 3.69536150954
H 0.857383190698 -0.311747964325 3.43996242169
EP 0.12024952721 -0.0394465444815 3.82134550459
O -3.34361350422 -0.618061238604 -0.805281246195
H -2.41171644172 -0.651670369439 -0.589248537484
H -3.56215154861 0.313540867907 -0.780981486979
EP -3.25229494332 -0.50310730355 -0.77451579072
O -1.46112132977 -1.9024868647 2.45302881278
H -1.02274634252 -1.25780640215 3.00840824323
H -1.21987974809 -1.65408982045 1.5606537528
EP -1.37412220946 -1.78816216896 2.40988930639
