# Supplementary material for: Isomers and energy landscapes of micro-hydrated sulfite and chlorate clusters
Source: Philos Trans A Math Phys Eng Sci. 2018 Feb 5;376(2115):20170154. doi: 10.1098/rsta.2017.0154 (PMC5805918; doi:10.1098/rsta.2017.0154)
Supplement: Low energy minima in the chlorate + 8H2O landscape [file rsta20170154supp3.xyz]

36
-116.900674905
Cl 9.57720386228793252 -7.32028469341817356 12.1746358891437083
O 8.30959693021075552 -8.07541974549532071 12.1082798881013929
O 10.0671487416232512 -7.23404867606290036 10.7838847379582052
O 9.20508388101218777 -5.94265241352239837 12.5558542267463302
O 9.75834468358698714 -4.18032866601284958 8.3796567312667527
H 10.5327500143817012 -4.44055509226454603 8.87846574353196516
H 9.17658050519580115 -4.93900223888663881 8.42652559687865121
EP 9.78300507528488694 -4.31076015879582375 8.44951008316708041
O 10.5180463644021511 -3.60559139583632637 12.1039914456923512
H 9.85672870566551751 -3.1746416585227708 11.5625368140264353
H 10.0971540702807072 -4.41276909104835813 12.3998726466858908
EP 10.3795104337151134 -3.65375311358832011 12.0725550837550415
O 11.6633482864781968 -5.08759143233385558 10.1102377709856093
H 11.4188959069165499 -4.49535112060264819 10.8213821215131034
H 11.2316225494475379 -5.91394477519224626 10.3269977320764355
EP 11.5767893295540514 -5.1175607248611632 10.2290207179166242
O 8.56111164975618877 -2.74996698080683899 10.3838937756081862
H 8.96734693531207583 -3.13422203346673989 9.60700717688565398
H 7.90078831077151822 -3.38953999360927982 10.6506357657164994
EP 8.52858531337825099 -2.88102932553740443 10.3185891108777437
O 5.66686406008513011 -7.22206851077095813 11.861708791520206
H 5.76014059505463649 -7.71871876501551668 11.0487697698322958
H 6.47448557845279016 -7.39800637254391091 12.344435620963397
EP 5.78218988012919333 -7.30816790430864316 11.8194376469460725
O 6.87431897938770931 -8.62581508721631707 9.81937202459214298
H 7.23120837160401919 -7.89914172481931764 9.30867874472044576
H 7.44043677926441838 -8.67881303140823412 10.5893939038749245
EP 6.99247503593638253 -8.53957650588046491 9.85256921408231534
O 7.08809108557695566 -4.98893467322235029 11.1565935805631611
H 6.39070144671643181 -5.60943525322444536 11.3683919795822579
H 7.83956061679053562 -5.28870977913306017 11.6681209694035495
EP 7.09501396426495834 -5.10674106402469175 11.2491880082399778
O 8.18818415742726735 -6.33505573719851256 9.02546582995116609
H 8.8870447392121239 -6.74329595066372622 9.53650952215097192
H 7.69355569539179651 -5.82058777147616357 9.66335080139188918
EP 8.21432833278893959 -6.32145730328569488 9.17254256057085549
36
-116.851912325
Cl 4.40710716300861716 3.55286802598656237 0.590597747422652031
O 3.84089780383534585 2.47009982903596681 -0.239148836334671988
O 3.2569675104350635 4.37494080459937162 1.01843711709519891
O 4.9115672351413977 2.89909275810217526 1.81524844649013994
O 3.02103591075661626 -0.10629647875140269 0.473248232295208404
H 2.19598963186778251 0.258987993876383826 0.153720875487174058
H 3.6754179242695586 0.560432424095023585 0.264709050125649048
EP 2.99918882574651446 0.0258136844153747172 0.405649344252513144
O 1.21150350819262509 2.93434328720915705 2.07931034873868459
H 1.82611636371756125 3.51444623044553239 1.62990690741677069
H 1.75762002022609187 2.22962120872715985 2.42767135026499492
EP 1.36009087128774864 2.91839053438418849 2.06637569738105764
O 5.11418144219868953 4.20772952397956157 4.19384754439801188
H 5.21660078531479421 3.73719814699378272 3.36659767801692267
H 4.51535392116081979 4.92582077718376699 3.98895149241249047
EP 5.05063520632511587 4.23942017491297207 4.06172041414189522
O 1.31046464324328205 4.25978720224676 4.47598535061262481
H 1.10705499719107725 3.82191832830008726 3.6494702538832362
H 1.92909441814666427 3.67383625791898316 4.91209374590486991
EP 1.36361782931265196 4.12872591325574589 4.42600858262300001
O 3.26977263027904419 2.54106437492282833 5.32766179955548047
H 3.20639106318942169 1.89468083032305801 4.62452388262602021
H 3.98748147914432227 3.11571951005676251 5.06139628559492749
EP 3.35353441671920027 2.53188227311734471 5.20356646467625428
O 3.14222678501633013 1.15433848645151116 2.90317305381861246
H 3.78858552344212995 1.77194572762428937 2.56110066833337946
H 3.03475132403566228 0.508253155602142237 2.20513680078568175
EP 3.21121034608540157 1.15069294738848904 2.77002659931392214
O 3.1597540534346038 5.8994580046948002 3.30314366068739806
H 2.45139385809614474 5.44222091071248215 3.75634550705021297
H 3.21061375804323568 5.47445586770566184 2.44697877352967952
EP 3.07558605796396378 5.78652073902979414 3.25155952976939178
O 1.18974889994881439 1.75284176281107773 -0.412419048496042273
H 2.06616867745778743 2.0993034585899788 -0.580003376370489043
H 0.935883861075292978 2.13773774798449034 0.426413153219612817
EP 1.26944341753545675 1.8464643697075136 -0.326491222126770286
36
-115.729428191
Cl 4.17113779593607426 0.483039339853209071 1.72640621310838993
O 4.23678436287960025 1.63648306993005166 0.806233680484779391
O 4.43427972658105229 1.02805107114697725 3.07377028309415312
O 2.75738491256765972 0.0553683079782421039 1.73487221939795799
O 1.73585131628094946 2.45564242181834391 -0.136850538110822123
H 1.15927490366449626 2.18943511239937205 0.579337390317361756
H 2.57284743437321861 2.03496388668528727 0.0598698430823273037
EP 1.76918818051145932 2.36771274652802077 -0.0199872603602181398
O 0.803962026080757175 1.70885721083938735 2.41329983660353919
H 1.26062522197022542 2.53026553462353165 2.59490085845677454
H 1.49737496876410692 1.09984987367223219 2.1592911867591118
EP 0.951185647335914819 1.73604709971641968 2.40403078663212755
O 2.10653063431768617 4.07582432522134308 2.94089782724140747
H 3.01897577319387089 3.85998095825885867 3.13347858816917402
H 2.13782849321631074 4.51328840372194406 2.09008794010446231
EP 2.22734112416840535 4.10419445012305228 2.85663655763851887
O 2.58378332414484468 3.52729149390788699 5.68749532365974719
H 2.13779328469535512 3.96711919550356651 4.96370231621845903
H 2.43228315384880123 2.59507809395658651 5.5317464381051229
EP 2.50729736865636665 3.46426018394946844 5.57490334979863889
O 2.18540568248924538 0.996966004153489127 4.75148865088216432
H 1.48937736364209128 1.13077811321473143 4.10816078825581599
H 2.96081473205255197 0.795404319677317839 4.22770860810995508
EP 2.195567373739022 0.98829324111063277 4.6020847579872779
O 4.64856179828512062 3.55146115410540331 3.86838399709167113
H 4.13821389845473941 3.55305576314976079 4.67818293408820374
H 4.67159271738790238 2.6326427133258079 3.60103761194940919
EP 4.58617934533650295 3.43404543745801094 3.93782446834794042
O 5.04571319516225181 4.16716050822710216 1.1633579458720924
H 5.10098480526020204 4.16879826941621356 2.11895943543532406
H 4.85786894222114451 3.25667762931496885 0.935394563187789019
EP 5.02874229740677148 4.0508173680613595 1.25650440241096129
O 2.53443336558240162 5.0037420972185922 0.426591161462069712
H 2.20302398331108806 4.17120331197206085 0.0900219525275974819
H 3.4638181195507558 4.84351694893158147 0.590309581157555829
EP 2.61098142765408792 4.87665633615959226 0.404464175017368033
