# Supplementary material for: Isomers and energy landscapes of micro-hydrated sulfite and chlorate clusters
Source: Philos Trans A Math Phys Eng Sci. 2018 Feb 5;376(2115):20170154. doi: 10.1098/rsta.2017.0154 (PMC5805918; doi:10.1098/rsta.2017.0154)
Supplement: Low energy minima in the sulfite + 8H2O landscape [file rsta20170154supp4.xyz]

36
-203.70782476
S 0 0 0
O -1.23975368702240329 -0.546785928431268498 -0.666159848672908117
O 0.272266016752624296 1.33156420087941796 -0.656000758427928821
O -0.395211303309936923 0.310374312743543435 1.42401011644055231
O -1.57354732212348836 -2.20929067769848952 1.70341544779213194
H -1.13936465017963506 -1.37632392698537531 1.88749054005105954
H -1.72532049132422394 -2.19712357103654865 0.758402904686886981
EP -1.5373954985387428 -2.10110334752529049 1.60600627347321767
O -2.09282168435275384 0.37102635857430788 -3.06670701634151444
H -1.76301123014704109 -0.116712964927607299 -2.31201021854354094
H -2.18106722830594268 1.27043634277325856 -2.75126091271103856
EP -2.06189846139145772 0.423725169896079779 -2.9297158138248629
O -2.11556566089465647 2.47172236830081005 -1.21542820401016782
H -1.24788975579166284 2.08355608082522892 -1.10274592070385369
H -2.71097131738472363 1.85711230449089171 -0.786501154637900601
EP -2.08071178416734703 2.34335489697105182 -1.14609567498171572
O 0.594940181672032331 0.854871441163194801 -3.34566666918111988
H -0.317524254141794415 0.594611648003692483 -3.47178301800048406
H 0.679621648937274614 0.982776682592136686 -2.40083804010767299
EP 0.488973974604820505 0.837928461701368033 -3.24086161965226927
O 0.94272146224865061 3.48230342972014029 0.869496963996653882
H 0.109189829281501005 3.45983791427703125 1.33955244738025758
H 0.901342332594881945 2.73583652087682783 0.271745542726067768
EP 0.830722328949522471 3.38387080234258697 0.853150343312370385
O -1.65100991696828636 2.69217428762002786 1.51179900171920467
H -1.15815294580152894 1.87223723544711684 1.5438470351429201
H -1.77166180546441021 2.86330719418160928 0.577781608897152577
EP -1.60336317578091858 2.60911952924481838 1.39633604157414437
O 1.75413172900565861 1.53108615622941646 2.62209622052592373
H 1.69468693086167033 2.30894407922768519 2.06744749601423816
H 1.08933507163984 0.936811712537237051 2.27408022961518252
EP 1.66142008482219072 1.55458705649120588 2.50654424642040041
O -3.3647872492752704 0.734674734311461242 0.460666931157860393
H -2.65230432558557583 0.186909783459585421 0.131192376648977316
H -2.94867653692724296 1.30819291091905088 1.10422004953265507
EP -3.22031364752818172 0.737971457917485196 0.500872776649394336
36
-203.707659252
S 0 0 0
O -1.43426405890584796 -0.369682525474809731 -0.293179875996782524
O 0.845496141867947415 -1.07825363360848736 -0.632482707824104207
O 0.274304211715057811 1.25942690509606869 -0.786721087905694283
O 3.46198942503604101 -0.2430595228567074 -0.484007259547470703
H 3.32889328816427721 0.484176014657639153 -1.09199223578128501
H 2.5875243362253677 -0.609776795232713331 -0.353389149805968472
EP 3.33300943205459177 -0.196908835313394759 -0.545115977827148157
O -1.56761044202515709 -1.65992626517654718 -2.65437916942423735
H -1.56666411567629194 -1.26235662784460412 -1.78364997619698107
H -0.679554955940707472 -1.52002942855504908 -2.98304034562034603
EP -1.4538074843433737 -1.59112407204796047 -2.58498792326468996
O -0.220347796291489928 -3.53786583952944245 -1.09794009908052237
H -0.881622782864007526 -3.18349337851938596 -1.69238722962384669
H 0.262677204145023602 -2.77045463089661759 -0.791347982714146081
EP -0.2431659450796122 -3.39426399564224468 -1.13478901382817998
O -1.92132059952124301 -2.78490528601463794 0.921213254967132134
H -1.81624093296617506 -1.86661518414762262 0.672349050048581365
H -1.31652133543715522 -3.25894221978381093 0.350478048775971107
EP -1.8304475318031983 -2.72803552064188271 0.816294641985642944
O 0.918394536086471369 -0.605235783976001196 -3.29436006048148622
H 0.290497709095779655 0.113832345934228307 -3.36449164539461076
H 0.981991444626521215 -0.777543399403229918 -2.35494675480079119
EP 0.846157338320253416 -0.535243841528250108 -3.183081512453239
O 2.47494469125811101 1.51914840551695129 -2.34313305022378504
H 1.77642646375332092 1.56684673889868598 -1.69042408381059728
H 2.2484225059591445 0.761240739820652546 -2.8821094039223194
EP 2.35652835792792281 1.42823304239820104 -2.32857390362724725
O -1.19541309592915646 1.08920747493765302 -3.07550421485387515
H -0.76215888728336445 1.23133278061159501 -2.23388492552063012
H -1.64877188462830748 0.252342805568075867 -2.97374384009932236
EP -1.19798672473510859 1.00027245444526902 -2.95474023609866698
O -2.27219333190056361 2.24566992771966323 0.229505753407726498
H -2.25028835858900944 1.29366440878865419 0.132358936325944754
H -1.39874251571335684 2.53408767893563258 -0.0353162858666240531
EP -2.15757698849450374 2.16072268735271678 0.183169372687343568
36
-203.706631931
S 0 0 0
O 0.0171272334927121683 0.410738108217664655 1.45283648919300612
O 1.40061118268544371 0.227987046183080855 -0.513652822156362432
O -0.207892556269703821 -1.49567969924077682 -0.00720571486159804486
O 0.914407867624432491 -2.5721102776315945 2.19268158619626741
H 1.39972415577013631 -1.81932407208187508 2.53033950361348392
H 0.447633751982058126 -2.23362520441371792 1.42862555410505498
EP 0.916781489413739159 -2.43241438790442954 2.13809748308064318
O 3.1471803996922687 1.84874261362403147 0.772986413114355564
H 2.54101664774911606 1.40567090891650603 0.179282100920341136
H 3.10434032265998594 1.34047107943771526 1.58295963201468171
EP 3.06410007943730056 1.72695920121416369 0.800671442428769975
O -2.65366081333270909 -1.9876579342646401 1.14231031257237881
H -2.37461734641101696 -1.67981410631119554 2.00463203974808435
H -1.90684665864090164 -1.809544586812039 0.570666985128430282
EP -2.52233866092846659 -1.92544955280305397 1.1795206547348287
O 0.79808349240988008 3.04676825972161147 1.53620146458339635
H 1.68380173312714021 2.85821917155457328 1.2260655598382324
H 0.342194846195699398 2.20662163337310169 1.4856937573673723
EP 0.853106866343981363 2.9150827971846871 1.49003473113446638
O 2.90002478464067304 -1.88445784307599351 0.333113459198632
H 2.3775961779644903 -1.19433673593361434 -0.0755833090819095776
H 2.26265656778470481 -2.42011649855666988 0.805409342041662146
EP 2.75155679843193157 -1.86468478569406626 0.34125491317760992
O 2.43241767886552784 -0.26475716215458367 2.46503848433152317
H 1.5911504479697256 0.0562408103368392531 2.14028998490880795
H 2.80411947136799045 -0.750877215373289997 1.72899710552928632
EP 2.37230763750572615 -0.28589478066393248 2.32924458162791792
O 0.752343843595956852 -1.67113950496506636 -2.62674386646906033
H 0.28335458641602429 -1.84292119460966397 -1.81018280460493863
H 1.27031118450836633 -0.886843286521428631 -2.4455778777097521
EP 0.758613629227873343 -1.59273025537129986 -2.49902276654319788
O -1.20221333369763261 -1.1510304427830329 3.31729614771157655
H -0.62701079240115476 -1.89306962728778361 3.13087800174504904
H -0.926902977946538753 -0.473028409471082378 2.70024729158990295
EP -1.09333742154894287 -1.15922797073554529 3.21444267772024128
