# Supplementary material for: Isomers and energy landscapes of micro-hydrated sulfite and chlorate clusters
Source: Philos Trans A Math Phys Eng Sci. 2018 Feb 5;376(2115):20170154. doi: 10.1098/rsta.2017.0154 (PMC5805918; doi:10.1098/rsta.2017.0154)
Supplement: Structures for the pathway pictured in Figure 12. [file rsta20170154supp5.xyz]

36
Energy -116.900675 at distance 0.000000
Cl 0 0 0
O -1.26760693207717701 -0.755135052077147151 -0.0663560010423154267
O 0.489944879335318717 0.0862360173552731979 -1.39075115118550308
O -0.372119981275744749 1.37763227989577519 0.381218337602621915
O 0.181140821299054622 3.13995602740532398 -3.79497915787695561
H 0.955546152093768697 2.87972960115362753 -3.29617014561174315
H -0.400623357092131371 2.38128245453153475 -3.7481102922650571
EP 0.205801212996954419 3.00952453462234981 -3.7251258059766279
O 0.940842502114218604 3.71469329758184719 -0.0706444434513571196
H 0.279524843377584986 4.14564303489540276 -0.612099075117273017
H 0.519950207992774693 2.90751560236981543 0.225236757542182531
EP 0.80230657142718087 3.66653157982985345 -0.102080805388666818
O 2.08614442419026425 2.23269326108431798 -2.06439811815809904
H 1.84169204462861735 2.82493357281552537 -1.3532537676306049
H 1.65441868715960538 1.4063399182259273 -1.84763815706727286
EP 1.99958546726611885 2.20272396855701036 -1.94561517122708416
O -1.01609221253174375 4.57031771261133457 -1.79074211353552215
H -0.609856926975856695 4.18606265995143367 -2.56762871225805434
H -1.6764155515164143 3.93074469980889374 -1.52400012342720892
EP -1.04861854890968154 4.43925536788076869 -1.85604677826596465
O -3.91033980220280242 0.0982161826472154331 -0.312927097623502348
H -3.81706326723329603 -0.39843407159734312 -1.12586611931141256
H -3.10271828383514237 -0.0777216791257373529 0.16979973181968866
EP -3.7950139821587392 0.0121167891095304014 -0.355198242197635849
O -2.70288488290022322 -1.30553039379814351 -2.35526386455156533
H -2.34599549068391333 -0.578857031401144084 -2.86595714442326255
H -2.13676708302351415 -1.35852833799006056 -1.58524198526878379
EP -2.58472882635154999 -1.21929181246229135 -2.32206667506139297
O -2.48911277671097686 2.33135002019582327 -1.01804230858054723
H -3.18650241557150071 1.7108494401937282 -0.806243909561450423
H -1.7376432454973969 2.03157491428511339 -0.506514919740158831
EP -2.48218989802297418 2.21354362939348182 -0.925447880903730535
O -1.38901970486066517 0.985228956219661001 -3.14917005919254223
H -0.690159123075808623 0.576988742754447337 -2.63812636699273639
H -1.88364816689613601 1.49969692194200999 -2.51128508775181913
EP -1.36287552949899293 0.998827390132478676 -3.00209332857285283
36
Energy -110.409790 at distance 3.601752
Cl 0 0 0
O -1.30626200280336846 -0.689291645351646665 -0.00400095995422056205
O 0.45782820543874081 0.00212920312385200816 -1.40430060912854415
O -0.290426280375760015 1.41006247324790834 0.33022385923050912
O 0.466438908513449491 3.2267960577288628 -3.23941157040036565
H 1.24479109182189163 2.67706032269494898 -3.14891107114369895
H -0.261254139110588923 2.60668977128001966 -3.28591815000222986
EP 0.472923889076884763 3.07704216498844652 -3.23377981790367741
O 1.15350883230439116 3.52802201543944349 -0.609639365620026297
H 0.802179142948585167 3.55838609769278591 -1.49951425114386616
H 0.66314372751502404 2.82604731183052937 -0.18184803857132259
EP 1.04576174371646324 3.44204775301183163 -0.668791636082398
O 2.48134423624356515 1.6671061989352518 -2.18874331621310425
H 2.32474266642792315 2.31982144244556654 -1.50634270130969661
H 1.89415881059898972 0.943976666877614612 -1.96845079301564851
EP 2.38613052713206741 1.65809232046203459 -2.07318770366182648
O -2.25656527585018019 5.09861460687185453 -1.3138116987814108
H -1.32920908379231761 5.06028983135349009 -1.54784918431184515
H -2.48158678191716131 4.19899054391581306 -1.07659090045670425
EP -2.16665796246743714 4.97854583931735917 -1.31340419633749228
O -3.93503733364314723 0.103899041457351515 -0.153816411148389065
H -3.87647739563400151 -0.307983542230053864 -1.0158809742266719
H -3.10592074198085122 -0.112898011851739533 0.272559661241693618
EP -3.82140402814424629 0.0234204629843999257 -0.209589794480999458
O -2.762796003291494 -1.08270864485949403 -2.35498838036050984
H -2.41315026809010824 -0.320153683097090358 -2.81595435540316075
H -2.17872122373752397 -1.19873881307665187 -1.60557161249867519
EP -2.64326851218720904 -0.999945671048827478 -2.31806319875865618
O -2.56804527416576267 2.39262792505675215 -0.760999636719544625
H -3.22271679192912863 1.72593193957207003 -0.553265415253706649
H -1.7795998691783268 2.10670981604030505 -0.299657552913332736
EP -2.55092060263666998 2.27068182779644534 -0.675349797326814993
O -1.41346065140805877 1.25280792245500017 -2.97438052102864425
H -0.755701001554758278 0.75786068509215454 -2.48590194908126527
H -1.91734959116145909 1.71105636018146878 -2.30182112163298846
EP -1.3937633440853272 1.24811003333533765 -2.82575365292582248
36
Energy -112.927063 at distance 5.940761
Cl 0 0 0
O 0.269748178199851196 1.17261543494708853 0.856544430885936237
O 0.943361342659695623 -1.0468091861007649 0.442641282609688602
O -1.34263468596437363 -0.479577467521487222 0.386016777732550054
O -1.73367952738611564 -3.60440063440153713 2.34934904848340409
H -2.1117916603176603 -3.44832998346969122 1.48395607020840714
H -1.67210670664741556 -2.73484509110090723 2.74471442994898496
EP -1.77420037835210209 -3.47310810749420629 2.28917984527046414
O 0.483474847686341747 -3.69752687436273231 0.728342917857251138
H -0.168310613254067931 -3.71345903201151906 1.42916651852959475
H 0.663693598386171146 -2.76778372579260523 0.589307959724052921
EP 0.423108619385011764 -3.58054804251499581 0.800258642008582655
O -2.05814496280456538 -3.02839468707938542 -0.312210066869585745
H -1.92084621457723159 -2.08874404880372744 -0.192053620004028147
H -1.17896041645347438 -3.40549471704490969 -0.279622632827791762
EP -1.92802283736083879 -2.95638142211634936 -0.292657007278545933
O 1.61381414265774836 1.63199871391134455 3.23386954467776988
H 1.53069444210650829 1.53533623919099682 2.28519714528944107
H 0.722064702475055498 1.80319034785026133 3.53670316302813958
EP 1.4890191309754286 1.64153934547585667 3.15119438874468827
O -1.323539739263218 -1.00545571838788739 3.09319731201243542
H -1.39559315225058711 -0.765361552900942765 2.16940353774460704
H -0.382385355705181951 -1.0878914862611444 3.24703037245341619
EP -1.21228432944090159 -0.985273541365437211 2.9946330511675292
O 2.52242915408304924 -3.65693191906904991 2.64006626666286692
H 1.90690922886088288 -3.83975828822538912 1.93017783853094471
H 2.26800130638328312 -2.79195821934620581 2.96149869984695258
EP 2.41106534334321054 -3.5696088307384235 2.59033921263889155
O -1.14212306371506145 1.75225584635891174 3.1831257290028887
H -0.829854019087942874 1.73710627811452145 2.27842115050796679
H -1.36935308180511939 0.842187755562616935 3.37384654326598366
EP -1.13123704233361266 1.63381682337194434 3.09172719306070221
O 1.43374140993622845 -1.09876346101774325 3.09138159492968612
H 1.33636848784334816 -1.06584175310291518 2.13971646727654985
H 1.62873377378321038 -0.196334654067012337 3.34403168186188537
EP 1.44623787624652067 -0.979027310233614223 3.00189923619258181
36
Energy -106.331736 at distance 11.891675
Cl 0 0 0
O -1.29794504562809188 -0.692141672802813801 0.133183945350815236
O 0.407186051853445363 -0.176611498382629684 -1.40878646281650788
O -0.29382713857945042 1.43908773460728945 0.156088131313921963
O 0.594815804298358231 1.50572452996972572 -4.92412692434386212
H 1.29898991306536082 1.24389842005785134 -4.33098465413323819
H -0.208675208212181218 1.25610049393093881 -4.46770401360592295
EP 0.582102042373762174 1.44025274070908083 -4.78976991831613574
O 0.0245675134962137776 3.92354177410922222 1.07716950497786357
H 0.367098093458597674 4.31129413638746861 0.271841778311090465
H -0.0610071489213268592 2.99138297113530793 0.877197548968119634
EP 0.0574609710814115715 3.85385118150784134 0.948479016786393458
O 2.36043946690907092 0.910185688543212912 -2.88419862791888093
H 2.36706912374787493 1.77957773470907643 -2.4837671634786691
H 1.73599298498589327 0.409096191101459006 -2.35959616245828308
EP 2.2813514594192732 0.95733285830186432 -2.76578312447848518
O -2.47633515476242838 4.65912355397012945 0.163965855561245988
H -1.6848531580698296 4.4545042314359593 0.661880528730407036
H -2.62925030542543059 3.88206658903031254 -0.373650429475054224
EP -2.39459089424535865 4.53345714537774747 0.158883570247509098
O -3.92021280453559751 0.148288304834784057 -0.18801043938336548
H -3.85048436270981753 -0.430342457878238882 -0.947323434690764188
H -3.11051120283378069 0.00131163912819154405 0.300879134998503162
EP -3.80763514875588349 0.0554017996385764988 -0.222627899884955127
O -2.78260851871266723 -1.47473665554623423 -2.09450751017991621
H -2.43319293641640577 -0.81856766284053073 -2.69748582144836213
H -2.18998671518564514 -1.45002049235113972 -1.3432283681419559
EP -2.66201636776972794 -1.3875751408007897 -2.07552321461133715
O -2.50418671329561171 2.24571543276269203 -1.21708403647066454
H -3.17052649307086387 1.63587113632300074 -0.900361647004674026
H -1.70054397279678859 1.97481754300352552 -0.773232125392688374
EP -2.48661027778077415 2.13296980689022675 -1.1197213497718117
O -1.44118885878689085 0.659137698000604288 -3.22507782362171724
H -0.77888488428747138 0.304174942373303558 -2.63213033228732662
H -1.89888557178831263 1.32009755139593654 -2.70558034421751969
EP -1.41499666075536012 0.698309018329780429 -3.08267144586444708
36
Energy -112.163893 at distance 20.715626
Cl 0 0 0
O 0.320259865011978118 -0.0136801578386833711 -1.4417717822679208
O 0.0469500292807444319 1.41854779227492367 0.408887827872728593
O -1.41810843921368179 -0.40061960758020021 0.100716357426298586
O -3.20465567328971623 1.16991840195604002 -1.10200337642772528
H -3.16005658060449068 1.88756173758593748 -0.470156240042943097
H -2.61251794654335878 0.504484650724246642 -0.751571249924975149
EP -3.12314567825622369 1.17660185866078848 -0.976259779707591591
O -2.50298741857148865 3.24594069769879034 -2.86113824838555697
H -1.86673242296367747 2.90368084889460665 -3.48904717208440118
H -2.76664613530223846 2.48305564354531061 -2.34662652330911392
EP -2.45529059954996765 3.10446881669183972 -2.87565445793155927
O 1.0694466076409983 3.67707421563012504 -0.694823554782805886
H 0.255164398121407343 4.16808289595578518 -0.804763534338682085
H 0.803201614969809574 2.86366005078472385 -0.266217861509399967
EP 0.931126089341541174 3.63580242383169505 -0.654030498766903001
O -1.76968296424809446 -0.183161358206818115 -3.20998020503955317
H -2.48114724692796784 0.191171467375461646 -2.69043679957433213
H -1.04346337369223763 -0.272994636810326874 -2.59291705725950017
EP -1.76779410681911342 -0.146741983743798876 -3.06448085321510266
O -0.704175533232736406 1.99211780305433539 -4.47807136829553354
H -1.07733454019299191 1.16271662659579134 -4.17961218513371602
H 0.117213078532855342 2.07392115573223101 -3.99344697770788404
EP -0.646796735986234217 1.89641626194067836 -4.37782722305494687
O -2.19466356361850989 2.8173938018548137 0.925287801180674663
H -2.44567492780597773 2.55300067491076632 1.81034226813369514
H -1.43635085298616971 2.27140722976636678 0.717700865193506843
EP -2.12972287074932876 2.71365542325382636 1.01201181870124834
O -1.43411703699217252 4.78721161630432679 -0.86944926087176011
H -1.78875557895790882 4.36957965875455034 -1.6543358084603641
H -1.73865064082917908 4.23808240494107569 -0.146989411910158907
EP -1.51849902448044505 4.66345452283669903 -0.877440631465951526
O 1.47197517458190164 2.00397225903264209 -2.8271955068284651
H 1.42634021328893668 2.70991770284524502 -2.18237745445398623
H 1.15587355735348662 1.23094193816982322 -2.35950358834760454
EP 1.42566852822676871 1.99538458539996766 -2.68478080827203414
36
Energy -109.555156 at distance 29.666932
Cl 0 0 0
O -1.18141142920444508 -0.8566132793212482 -0.22790376178468108
O 0.631089323202143504 0.175153703368290614 -1.32390288402761414
O -0.531279662434725353 1.32737301426267518 0.370802105294005813
O 0.0331355635964012407 2.47963088752570471 -5.22481501696606632
H 0.460851374697242022 3.05993350169749068 -4.59510087473981788
H -0.349943282551164359 1.78492397828642169 -4.68921745546167212
EP 0.0388496336495496308 2.46498575748424376 -5.07564105955561118
O 0.909631169804136164 3.62643457346033049 0.318174100865306286
H 1.51660085481324458 3.31683060501697113 -0.354109339510898735
H 0.384274968226280933 2.85754969170321882 0.539643602307467773
EP 0.920078680339315724 3.48837498880808239 0.260464477670677041
O 1.80044779395676002 2.54748345648725039 -2.0764208654890588
H 1.00432990665524713 3.05621076189497831 -2.23012408032585441
H 1.48575506484228015 1.67550380727701675 -1.83798467359345175
EP 1.65825063327105404 2.50098277388862389 -2.06557402213327101
O -0.444724647801383099 4.11643843240641516 -2.03271129067949907
H -0.112329299880842726 4.17702267404668781 -1.13712504561671679
H -1.23444791850886837 3.5804721258374208 -1.95984762397336354
EP -0.503268139519544633 4.05558379267324831 -1.90873801775185648
O -3.82210284293516889 -0.0742130472382855899 -0.84126259019727101
H -3.60290043727878295 -0.631199372008478754 -1.58822201303993538
H -3.08582377923162809 -0.179951377841783611 -0.238813931975657923
EP -3.69978968709843414 -0.159049798812201715 -0.859761711572195608
O -2.34137857494201373 -1.59639395348454727 -2.59210082391797592
H -1.95454182636755913 -0.891410014908982973 -3.11131832776663231
H -1.86909618744813244 -1.56854413195459941 -1.75999171214006189
EP -2.23140096036552027 -1.50258239064780064 -2.55204692310680237
O -2.35393212954279196 2.15457947348389212 -1.48736516738881797
H -3.08005554033418072 1.54429813294259866 -1.35878321808098512
H -1.69602925460139975 1.88306019296032812 -0.847308195356001548
EP -2.36266518120341296 2.0416983551787018 -1.38897011192939779
O -1.03564465576501874 0.682832338914439063 -3.41862077501810013
H -0.361827548639181984 0.377564659409219239 -2.81115555791174998
H -1.59670695782452388 1.24982019918206522 -2.88950292470795667
EP -1.02121068034458773 0.716335679671696646 -3.27312442966308659
36
Energy -116.851912 at distance 32.926191
Cl 0 0 0
O -0.566209359173271309 -1.08276819695059556 -0.829746583757324019
O -1.15013965257355366 0.822072778612809252 0.427839369672546876
O 0.504460072132780546 -0.653775267884387112 1.22465069906748791
O -1.3860712522520009 -3.65916450473796484 -0.117349515127443627
H -2.21111753114083465 -3.29388003211017866 -0.436876871935477973
H -0.731689238739058556 -2.99243560189153879 -0.325888697297002983
EP -1.40791833726210269 -3.52705434157118747 -0.184948403170138886
O -3.19560365481599185 -0.618524738777405325 1.48871260131603256
H -2.5809907992910559 -0.0384217955410299794 1.03930915999411866
H -2.64948714278252506 -1.32324681725940252 1.83707360284234289
EP -3.04701629172086852 -0.634477491602373878 1.47577794995840561
O 0.707074279190072374 0.654861497992999197 3.60324979697535985
H 0.809493622306177052 0.184330121007220349 2.77599993059427064
H 0.108246758152202638 1.37295275119720461 3.39835374498983844
EP 0.64352804331649871 0.6865521489264097 3.47112266671924319
O -3.09664251976533489 0.706919176260197624 3.88538760318997278
H -3.30005216581754013 0.269050302313524892 3.05887250646058417
H -2.47801274486195311 0.120968231932420789 4.32149599848221833
EP -3.04348933369596519 0.575857887269183522 3.83541083520034798
O -1.13733453272957297 -1.01180365106373404 4.737064052132828
H -1.20071609981919591 -1.65818719566350525 4.03392613520336774
H -0.419625683864294885 -0.437148515929799419 4.47079853817227502
EP -1.05357274628941688 -1.02098575286921767 4.61296871725360269
O -1.26488037799228703 -2.39852953953505121 2.31257530639596043
H -0.618521639566487202 -1.780922298362273 1.97050292091072787
H -1.37235583897295488 -3.04461487038442025 1.61453905336302972
EP -1.19589681692321559 -2.40217507859807355 2.17942885189127011
O -1.24735310957401335 2.34658997870823782 2.71254591326474603
H -1.95571330491247242 1.88935288472591978 3.16574775962756094
H -1.19649340496538148 1.92158784171909947 1.85638102610702749
EP -1.33152110504465337 2.23365271304323176 2.66096178234673975
O -3.21735826305980277 -1.80002626317548464 -1.00301679591869419
H -2.34093848555082973 -1.45356456739658357 -1.17060112379314107
H -3.47122330193332429 -1.41513027800207203 -0.164184594203039214
EP -3.1376637454731604 -1.70640365627904877 -0.917088969549422317
